# Supplementary material for: Developmental atlas of the RNA editome in Sus scrofa skeletal muscle
Source: DNA Res. 2019 Apr 23;26(3):261–72. doi: 10.1093/dnares/dsz006 (PMC6589548; doi:10.1093/dnares/dsz006)
Supplement: dsz006_Supplementary_Data [file dsz006_supplementary_data.zip]

Archive with 6 entries (5 files):
- dsz006-Suppl_data/
- dsz006-Suppl_data/Supplementary Figures.pdf
- dsz006-Suppl_data/Supplementary Table S1.pdf
- dsz006-Suppl_data/Supplementary Table S2.pdf
- dsz006-Suppl_data/Supplementary Table S3.xlsx
- dsz006-Suppl_data/Supplementary Table S4.xlsx
