# Supplementary material for: Developmental atlas of the RNA editome in Sus scrofa skeletal muscle
Source: DNA Res. 2019 Apr 23;26(3):261–72. doi: 10.1093/dnares/dsz006 (PMC6589548; doi:10.1093/dnares/dsz006)
Supplement: dsz006_Supplementary_Data [file dsz006_supplementary_data.zip › dsz006-Suppl_data/Supplementary Table S3.xlsx]

## Sheet: Sheet1
CHR	POSITION	Gene	RNA-seq										TA-clone
			Sample1		Sample2		Sample3		Sample4		Sample5		Sample1		Sample2		Sample3		Sample4		Sample5
			Depth(×)	Editing level(%)	Depth(×)	Editing level(%)	Depth(×)	Editing level(%)	Depth(×)	Editing level(%)	Depth(×)	Editing level(%)	No.of clones for cDNA	Editing level(%)	No.of clones for cDNA	Editing level(%)	No.of clones for cDNA	Editing level(%)	No.of clones for cDNA	Editing level(%)	No.of clones for cDNA	Editing level(%)
3	102984724	ENSSSCG00000039004	72	0	116	0	83	13.253	88	17.0455	103	17.4757	50	24	47	17.0213	50	32	50	12	50	32
3	102984760	ENSSSCG00000039004	67	20.8955	110	22.7273	93	16.129	107	24.2991	112	24.1071	50	22	47	27.6596	50	32	50	36	50	36
3	102984807	ENSSSCG00000039004	87	16.092	109	11.9266	114	19.2982	116	13.7931	117	11.9658	50	16	47	6.38298	50	22	50	16	50	14
3	102984841	ENSSSCG00000039004	104	10.5769	116	8.62069	136	0	107	14.0187	136	0	50	22	47	27.6596	50	18	50	22	50	16
3	102984844	ENSSSCG00000039004	108	71.2963	120	65	122	62.2951	106	67.9245	130	63.0769	50	66	47	65.9574	50	70	50	66	50	76
3	102984851	ENSSSCG00000039004	103	21.3592	110	20.9091	111	15.3153	107	14.9533	117	8.54701	50	30	47	34.0426	50	18	50	20	50	28
3	102984863	ENSSSCG00000039004	98	12.2449	113	13.2743	110	6.36364	115	0	112	13.3929	50	22	47	23.4043	50	16	50	6	50	20
5	27827412	AVPR1A	22	54.5455	30	53.3333	36	55.5556	49	34.6939	33	45.4545	50	70	42	33.3333	46	39.1304	43	25.5814	49	48.9796
5	27827413	AVPR1A	22	22.7273	30	26.6667	36	22.2222	51	23.5294	30	30	50	30	42	16.6667	46	30.4348	43	16.2791	49	24.4898
5	27827416	AVPR1A	24	4.16667	32	6.25	38	13.1579	49	10.2041	31	12.9032	50	22	42	16.6667	46	8.69565	43	18.6047	49	26.5306
5	27827417	AVPR1A	24	70.8333	32	81.25	36	75	50	60	31	77.4194	50	94	42	42.8571	46	56.5217	43	46.5116	49	59.1837
5	27827418	AVPR1A	24	62.5	33	48.4848	38	78.9474	50	64	30	70	50	82	42	45.2381	46	65.2174	43	39.5349	49	67.3469
5	27827427	AVPR1A	28	21.4286	39	35.8974	41	26.8293	58	15.5172	30	16.6667	50	34	42	26.1905	46	32.6087	43	27.907	49	20.4082
5	27827429	AVPR1A	25	24	40	15	40	40	57	19.2982	30	50	50	58	42	23.8095	46	28.2609	43	30.2326	49	22.449
5	27827448	AVPR1A	38	2.63158	43	11.6279	42	19.0476	69	8.69565	39	7.69231	50	48	42	16.6667	46	17.3913	43	20.9302	49	34.6939
5	27827449	AVPR1A	40	15	45	4.44444	44	11.3636	70	12.8571	40	15	50	54	42	16.6667	46	10.8696	43	32.5581	49	28.5714
5	27827462	AVPR1A	44	40.9091	46	28.2609	40	35	71	21.1268	43	20.9302	50	50	42	11.9048	46	34.7826	43	25.5814	49	24.4898
