# Supplementary material for: Developmental atlas of the RNA editome in Sus scrofa skeletal muscle
Source: DNA Res. 2019 Apr 23;26(3):261–72. doi: 10.1093/dnares/dsz006 (PMC6589548; doi:10.1093/dnares/dsz006)
Supplement: dsz006_Supplementary_Data [file dsz006_supplementary_data.zip › dsz006-Suppl_data/Supplementary Table S4.xlsx]

## Sheet: Supp. Table1. DE_editing_time
CHROM	POS	Location	Gene_annotation	regression	P_value	Q_value
1	2516707	intron	RPS6KA2	-0.00288392	9.18e-07	0.000728021
1	4866463	intron	QKI	-0.00186714	1.74e-07	0.000221466
1	7653690	intergenic		-0.00117133	1.06e-05	0.00410712
1	7653702	intergenic		-0.00247003	1.89e-08	4.53e-05
1	7654169	intergenic		-0.0018936	2.53e-07	0.000281989
1	8076641	intron	FNDC1	0.00104806	4.45e-05	0.0110557
1	14065342	intergenic		0.000943066	0.000144079	0.0233249
1	16206058	intron	PCMT1	0.000311286	5.75e-05	0.0130781
1	16318537	3_prime_UTR	LATS1	0.000910942	0.000112029	0.0198664
1	18386553	intron	STXBP5	-0.00161443	0.000269948	0.0348022
1	20934099	intron	UTRN	0.000657117	0.00011625	0.0203121
1	33999001	intron	ENSSSCG00000033894	0.000597367	0.00034173	0.0407996
1	44553291	intron	VGLL2	-0.00234141	2.81e-11	3.4e-07
1	44554693	intron	VGLL2	-0.00119293	1.06e-05	0.00410712
1	44554701	intron	VGLL2	-0.000881005	9.17e-05	0.0173873
1	44554761	intron	VGLL2	-0.00188719	1.34e-07	0.000180064
1	44946623	intron	ZUFSP	-0.00261969	0.000293641	0.0367638
1	44946624	intron	ZUFSP	-0.00278424	0.000245043	0.032811
1	55945041	intron	RARS2	-0.00340767	3.15e-07	0.000332209
1	55945112	intron	RARS2	-0.00321982	2.57e-06	0.00151734
1	66323763	3_prime_UTR	PNISR	-0.000738753	0.000314922	0.0384922
1	66343025	intron	PNISR	0.000824451	0.000200863	0.0286513
1	66358311	intron	PNISR	0.000791345	0.000127396	0.0215066
1	66467076	intron	ENSSSCG00000038757	-0.00153918	1.42e-06	0.00099215
1	72782063	intron	RTN4IP1	-0.00204502	0.00046236	0.0493055
1	82118023	intron	TRAPPC3L	0.00213245	0.00011825	0.0204736
1	84011116	intron	IBTK	-0.00145322	0.000237185	0.0320135
1	84066344	intron	IBTK	-0.00283357	0.000463497	0.0493829
1	90245463	intron	SENP6	-0.00218259	1.37e-05	0.00493287
1	90261567	intron	SENP6	-0.00210478	1.45e-05	0.00504673
1	92467153	intron	ENSSSCG00000004489	-0.00244171	1.18e-05	0.00437191
1	95748068	intron	ATP5A1	-0.00113115	0.000179762	0.0266573
1	97468075	intron	SMAD2	-0.00170477	0.000464837	0.0494449
1	100595240	intron	SMAD4	-0.00211584	0.000158371	0.0247416
1	100595276	intron	SMAD4	0.000672855	0.00013103	0.0218862
1	107908147	intergenic		-0.0025355	2.59e-06	0.00152408
1	112369710	intergenic		-0.0011965	0.000275761	0.0352246
1	113091178	intron	SLTM	-0.00209832	2.63e-05	0.00761881
1	114693984	intron	TCF12	-0.00231159	0.00020903	0.0293822
1	115323917	intron	ZNF280D	-0.00148394	7.09e-05	0.0150881
1	115323918	intron	ZNF280D	-0.00143121	0.000154559	0.0242959
1	115324766	intron	ZNF280D	-0.00246299	4.28e-06	0.00213513
1	115785339	intron	RFX7	0.000905175	1.62e-05	0.005445
1	119871260	intron	TMOD3	0.000669969	9.54e-05	0.0179109
1	121134073	3_prime_UTR	SPPL2A	0.00154801	7.85e-05	0.0159041
1	126167425	3_prime_UTR	BLOC1S6	-0.000786962	2.07e-05	0.00645745
1	126835897	3_prime_UTR	B2M	0.000970716	0.000124395	0.0210838
1	126835950	3_prime_UTR	B2M	0.00218996	4.02e-06	0.00203709
1	126835953	3_prime_UTR	B2M	0.00186512	3.11e-05	0.00854004
1	126836353	3_prime_UTR	B2M	0.0019282	5.42e-06	0.00255555
1	126836461	3_prime_UTR	B2M	0.000860269	0.000214215	0.0298604
1	126836462	3_prime_UTR	B2M	0.00151265	2.28e-05	0.00694571
1	128098197	3_prime_UTR	ADAL	0.000337838	2.85e-05	0.00805646
1	128856067	intron	SNAP23	-0.000986915	0.000392614	0.0444075
1	128856075	intron	SNAP23	-0.00148038	0.000138134	0.0226216
1	128856643	intron	SNAP23	-0.000614868	0.00034418	0.0408922
1	128856644	intron	SNAP23	-0.000941167	1.7e-08	4.19e-05
1	128856705	intron	SNAP23	-0.000760496	8.4e-06	0.00348486
1	128936956	intron	ZNF106	-0.00122535	5.1e-06	0.00244322
1	128936965	intron	ZNF106	-0.00161865	3.1e-06	0.00172172
1	129111512	intron	TMEM87A	-0.00224681	9.76e-07	0.00075695
1	129117277	intron	TMEM87A	-0.0024263	2.91e-06	0.00165474
1	129117291	intron	TMEM87A	-0.00124848	0.000421666	0.0461848
1	130045706	3_prime_UTR	OIP5	-0.00167684	2.79e-06	0.00159778
1	130046222	3_prime_UTR	OIP5	-0.00235704	7.23e-10	3.61e-06
1	130046223	3_prime_UTR	OIP5	-0.00121218	2.05e-05	0.00645745
1	130906223	intron	IVD	-0.00240055	0.000114046	0.0200717
1	130906275	intron	IVD	-0.00281889	1.97e-05	0.00631949
1	130907182	intron	IVD	-0.00340094	3.14e-08	6.19e-05
1	136233913	intron	AQR	-0.00117027	2.2e-05	0.00674377
1	136234342	intron	AQR	-0.000893073	2.09e-05	0.00645745
1	136234354	intron	AQR	-0.00176381	4.58e-09	1.52e-05
1	136240460	intergenic		-0.00212438	1.16e-05	0.00437027
1	138463901	intron	MEF2A	-0.000490796	0.000351792	0.041362
1	141978284	intron	UBE3A	-0.00214592	9.35e-07	0.000734299
1	141978290	intron	UBE3A	-0.00181219	2.57e-08	5.45e-05
1	161933558	intron	ZNF532	-0.00110153	0.000372806	0.0427658
1	163726831	intron	DENND4A	0.000624522	0.000420596	0.0461271
1	169678237	intron	ENSSSCG00000004985	-0.00156709	0.00031677	0.0386366
1	169689451	intron	ENSSSCG00000004985	-0.00250337	4.93e-06	0.00237462
1	175174678	intron	KLHL28	-0.00112804	0.000186151	0.0272734
1	175304732	intron	PRPF39	-0.00166451	0.000334398	0.0401801
1	175443646	3_prime_UTR	FANCM	-0.0020468	0.00035496	0.0415904
1	179647547	intron	NEMF	-0.00225833	1.34e-06	0.000955994
1	179647919	intron	NEMF	-0.00176079	4.29e-07	0.000413081
1	179647934	intron	NEMF	-0.00227462	2.66e-06	0.0015498
1	180059031	intron	L2HGDH	-0.0023677	5.26e-06	0.0024928
1	180059043	intron	L2HGDH	-0.00171502	0.000178943	0.0265846
1	180059109	intron	L2HGDH	-0.00240587	5.69e-06	0.00265032
1	180062739	intron	L2HGDH	-0.00128176	4.22e-05	0.0105978
1	182332281	intron	PSMC6	-0.000775415	0.000136265	0.0224019
1	182332380	intron	PSMC6	-0.00177274	2.62e-07	0.000286907
1	182332383	intron	PSMC6	-0.000621055	0.000172741	0.0259818
1	182334219	intron	PSMC6	-0.00173423	1.79e-07	0.000226256
1	182334258	intron	PSMC6	-0.00245372	7.13e-08	0.000106991
1	182334259	intron	PSMC6	-0.00241936	2.97e-08	5.93e-05
1	182354101	intron	PSMC6	-0.00219045	0.000353118	0.0414605
1	182597129	intron	FERMT2	0.000655146	0.000169804	0.0256639
1	183812639	3_prime_UTR	CNIH1	0.000756117	0.000100441	0.0184826
1	183812644	3_prime_UTR	CNIH1	0.00100193	6.26e-05	0.0138805
1	183923468	intron	SAMD4A	-0.00211556	3.23e-05	0.00881199
1	183923486	intron	SAMD4A	-0.000911618	5.35e-05	0.0124192
1	183923487	intron	SAMD4A	-0.00130663	0.000323729	0.0393158
1	183929025	intron	SAMD4A	-0.00158472	0.000247119	0.0329611
1	184406881	intron	MAPK1IP1L	-0.00287914	2.68e-06	0.00155754
1	184918477	intron	KTN1	-0.000946993	0.000131636	0.0218974
1	184918485	intron	KTN1	-0.000851942	0.000169871	0.0256639
1	184919306	intron	KTN1	-0.00194121	7.92e-05	0.0159664
1	185455414	intergenic		0.00116698	0.000462364	0.0493055
1	186396008	intron	EXOC5	-0.00217063	3.06e-05	0.00843611
1	186397319	intron	EXOC5	-0.00342148	7.63e-07	0.000638976
1	186398148	intron	EXOC5	-0.00213861	0.000129556	0.0217415
1	186398211	intron	EXOC5	-0.00387152	3.53e-07	0.000361115
1	186458433	3_prime_UTR	AP5M1	-0.00106414	3.43e-06	0.00183271
1	187369316	intron	PSMA3	0.00048989	6.31e-05	0.0139349
1	187382384	intergenic		-0.00195589	5.12e-05	0.0122096
1	189912577	intergenic		-0.0016735	0.000411068	0.0457068
1	203770187	3_prime_UTR	HAUS6	-0.00163959	3.05e-05	0.00842868
1	206136239	intron	BNC2	0.00106438	1.69e-06	0.00112029
1	208234337	intron	NFIB	-0.000837027	0.00041548	0.0459371
1	215787205	intron	UHRF2	-0.00161162	0.000344175	0.0408922
1	221529469	intron	ENSSSCG00000005241	0.00164133	3.41e-06	0.00183271
1	221712340	intron	PGM5	0.00104804	0.000359495	0.0419191
1	225257374	3_prime_UTR	C9orf85	0.000959608	0.000265057	0.0344652
1	229066003	intron	PCSK5	0.00119194	0.000165655	0.0253657
1	230681967	intron	GNAQ	0.000842613	6.82e-05	0.0146274
1	236995992	intergenic		-0.00155156	0.000223518	0.0306163
1	241735108	intron	STX17	0.000396126	0.000209685	0.0294255
1	241763312	3_prime_UTR	STX17	-0.00101952	0.000444814	0.0479464
1	241764199	3_prime_UTR	STX17	-0.00170269	8.59e-05	0.016822
1	241764207	3_prime_UTR	STX17	-0.00249914	4.92e-08	8.27e-05
1	241949819	intron	INVS	0.0010395	0.000461178	0.049241
1	245463612	intron	SMC2	0.000890208	2.09e-05	0.00645745
1	251804617	intergenic		0.00124161	6.74e-08	0.000104839
1	251944118	intron	ENSSSCG00000005457	0.00205151	1.88e-05	0.00610942
1	261243009	intron	RAB14	0.00092476	7.86e-05	0.0159041
1	261529636	intron	ENSSSCG00000005518	-0.00210841	2.68e-05	0.00769877
1	261591766	intergenic		-0.00136554	1.47e-05	0.00509003
1	268724230	intron	ENSSSCG00000032748	-0.00127412	2.66e-05	0.00766822
1	268724237	intron	ENSSSCG00000032748	-0.00165289	4.94e-05	0.011856
1	268812593	intron	URM1	-0.00275288	9.04e-05	0.017207
1	269236008	intron	LRRC8A	0.00167944	2.94e-06	0.00166056
1	269346792	intron	MIGA2	0.000884851	3.97e-06	0.00202265
1	272147547	intron	SETX	0.000660048	0.00026294	0.0342632
1	272749805	intron	GTF3C5	-0.00194178	0.000102909	0.0187535
1	273795667	3_prime_UTR	RXRA	0.000718732	7.25e-05	0.0152336
2	1822235	intron	KCNQ1	-0.00113801	8.09e-06	0.00340345
2	1822242	intron	KCNQ1	-0.00235818	5.06e-08	8.41e-05
2	1822254	intron	KCNQ1	-0.000353605	0.000294075	0.0367638
2	1822288	intron	KCNQ1	-0.00376815	3.25e-13	6.9e-09
2	1822332	intron	KCNQ1	-0.00128364	8.21e-05	0.0163118
2	1823371	intron	KCNQ1	0.000654053	0.000411105	0.0457068
2	1823443	intron	KCNQ1	-0.00133631	3.03e-06	0.00169295
2	1823537	intron	KCNQ1	-0.00155761	2.89e-10	1.89e-06
2	3045602	intron	ENSSSCG00000031191	-0.00191727	8.54e-05	0.016744
2	3045688	intron	ENSSSCG00000031191	-0.00254958	3.15e-05	0.00862518
2	3045712	intron	ENSSSCG00000031191	-0.00275088	5.35e-05	0.0124192
2	4203945	intron	MRPL21	-0.00239713	4.35e-05	0.0108561
2	4403123	3_prime_UTR	PPP6R3	-0.000966136	0.000213522	0.0297913
2	4403169	3_prime_UTR	PPP6R3	-0.00206954	5.1e-05	0.0121918
2	4403179	3_prime_UTR	PPP6R3	-0.000885061	6.81e-05	0.0146176
2	4738976	intron	KMT5B	-0.00120938	1.69e-05	0.00566034
2	4741465	intron	KMT5B	-0.00111697	1.99e-05	0.00635685
2	4741510	intron	KMT5B	-0.0017053	1.16e-05	0.00437027
2	4742410	intron	KMT5B	-0.00171218	7.1e-06	0.00308003
2	4742420	intron	KMT5B	-0.00106749	0.000371091	0.0427135
2	4742455	intron	KMT5B	-0.000775009	8.47e-05	0.0167003
2	4742824	intron	KMT5B	-0.0019515	3.48e-05	0.00922605
2	4742921	intron	KMT5B	0.000334549	3.74e-05	0.00971513
2	4743030	intron	KMT5B	-0.000791406	0.000137801	0.0225888
2	5272986	intron	KDM2A	0.000757	0.000457755	0.0489385
2	5348729	intron	KDM2A	0.000342658	0.000175634	0.0263003
2	5773218	intergenic		-0.00199078	0.000191061	0.027753
2	9043278	intron	ENSSSCG00000028542	-0.00141026	1.94e-05	0.00626492
2	9043325	intron	ENSSSCG00000028542	-0.00101344	0.000178218	0.0265234
2	9043333	intron	ENSSSCG00000028542	-0.000776849	0.000297526	0.0369591
2	9043361	intron	ENSSSCG00000028542	-0.000726795	0.000307569	0.0378957
2	9090177	3_prime_UTR	ENSSSCG00000023323	-0.00228587	0.000129136	0.0217139
2	10147086	intron	CYB561A3	-0.00212701	1.45e-06	0.00100135
2	11402268	3_prime_UTR	MS4A2	0.0010602	9.15e-05	0.0173644
2	13150021	intron	CTNND1	-0.00149105	0.000112265	0.0198664
2	15396432	intron	ARFGAP2	-0.00111345	0.000263824	0.034352
2	18250002	intron	ACCS	-0.00191654	0.000276226	0.0352367
2	28033818	intron	QSER1	0.000653295	0.000185109	0.0272147
2	32956926	intron	LGR4	-0.00167402	0.000423864	0.0463296
2	39030019	intron	PRMT3	-0.00199255	6.46e-06	0.0029082
2	39030059	intron	PRMT3	-0.00115111	0.000349712	0.0412743
2	45811322	intron	ENSSSCG00000013395	0.000967194	0.000144044	0.0233249
2	46465044	intron	TEAD1	-0.000865561	0.000216154	0.0299845
2	46465104	intron	TEAD1	-0.00130955	0.000282202	0.0357838
2	46465133	intron	TEAD1	-0.00145218	9.77e-07	0.00075695
2	46465583	intron	TEAD1	-0.00280807	1.02e-09	4.69e-06
2	46465619	intron	TEAD1	-0.00166076	1.14e-06	0.000847378
2	46465651	intron	TEAD1	-0.00216233	8.85e-06	0.00359959
2	48670550	intron	EIF4G2	-0.000643446	0.000469671	0.0496978
2	51661029	intergenic		-0.00296545	3.9e-06	0.00200708
2	52303668	intron	ZNF672	-0.0032777	1.54e-05	0.00525086
2	52303762	intron	ZNF672	-0.00145885	0.000350568	0.0412743
2	52307685	intron	ZNF672	-0.00140662	6.78e-06	0.00298662
2	58744352	3_prime_UTR	TMEM161A	-0.00190273	0.000415012	0.0459304
2	59003565	intron	UPF1	0.000877934	2.54e-05	0.00737976
2	59245498	intron	KXD1	-0.00209615	0.000222013	0.0305243
2	60402583	intron	BABAM1	-0.00285213	8.82e-07	0.000702345
2	60402588	intron	BABAM1	-0.0037885	1.09e-06	0.000831555
2	60932179	intron	TMEM38A	-0.000448941	0.000107883	0.0194451
2	60932187	intron	TMEM38A	-0.000990742	2.01e-06	0.00125397
2	60932217	intron	TMEM38A	-0.000659005	0.000249544	0.0332209
2	60932229	intron	TMEM38A	-0.00150275	6.66e-10	3.43e-06
2	60932231	intron	TMEM38A	-0.000982683	4.41e-06	0.0021812
2	60933180	intron	TMEM38A	-0.000681734	1.87e-07	0.000231439
2	60973782	intergenic		-0.00168155	1.08e-05	0.00415481
2	60973835	intergenic		0.000729062	8.45e-07	0.000686354
2	60974467	intergenic		-0.00131534	0.000151677	0.0240424
2	62188376	intron	AKAP8L	-0.00218904	0.000245799	0.0328625
2	62208511	intron	AKAP8L	0.000677089	8.61e-05	0.016822
2	64756205	intergenic		-0.00102498	0.000192196	0.0278703
2	66091841	intron	RAD23A	-0.00217907	0.000183385	0.0270099
2	66481947	intron	ENSSSCG00000033388	-0.00148795	6.4e-05	0.0140181
2	68657209	intergenic		-0.000638172	0.000372023	0.0427366
2	68657273	intergenic		-0.00123439	3.7e-05	0.00965996
2	68827916	intergenic		0.00130339	1.2e-05	0.00443243
2	69285989	intron	KEAP1	-0.00147622	0.000133962	0.0221306
2	69428207	intron	ILF3	-0.00263242	1.98e-06	0.00124156
2	69428903	intron	ILF3	-0.00288626	3.71e-07	0.000369111
2	69428904	intron	ILF3	-0.00278131	5.58e-07	0.000503654
2	69428970	intron	ILF3	-0.00270031	0.000113382	0.0200171
2	69651021	3_prime_UTR	TIMM29	-0.000430942	2.09e-05	0.00645745
2	70957528	intron	ENSSSCG00000031804	-0.00263992	1.27e-07	0.000174406
2	71822447	intron	INSR	0.000665367	0.000162752	0.0250115
2	72409600	intron	TRIP10	0.000781205	0.000147347	0.023629
2	75808861	intergenic		0.000861342	0.000122643	0.0209105
2	75810349	intergenic		-0.00195736	1.08e-05	0.00414519
2	75810437	intergenic		-0.00166172	0.000382414	0.0436026
2	76349404	intron	DOT1L	0.00117647	4.41e-05	0.0109838
2	77509321	3_prime_UTR	MED16	-0.00218405	0.000192705	0.0278891
2	80181379	intron	PHYKPL	-0.00127675	9.92e-05	0.0183213
2	80226823	3_prime_UTR	RMND5B	0.000428555	0.000265968	0.0344652
2	84392842	intron	HMGCR	-0.00117405	0.000116198	0.0203121
2	90120331	intron	SSBP2	-0.00240094	2.84e-05	0.00803135
2	90120332	intron	SSBP2	-0.00258566	1.65e-05	0.00551608
2	90120340	intron	SSBP2	-0.00207867	0.000270299	0.034821
2	90148202	intron	SSBP2	-0.00161571	7.68e-05	0.0157221
2	97577656	intron	CETN3	-0.00226441	4.45e-06	0.0021891
2	108536278	3_prime_UTR	PAM	0.000896797	0.00035678	0.041746
2	116895812	intron	ENSSSCG00000026230	-0.00180425	5.55e-05	0.0127326
2	116896247	intron	ENSSSCG00000026230	-0.00257195	4.34e-08	7.71e-05
2	116896298	intron	ENSSSCG00000026230	-0.00193926	1.42e-05	0.00500883
2	117864330	intron	ENSSSCG00000034993	-0.00311852	5.69e-07	0.000510914
2	123329981	intron	HSD17B4	-0.00134657	4.43e-06	0.00218381
2	123330122	intron	HSD17B4	-0.00301391	1.76e-06	0.00115818
2	126520390	intergenic		-0.00141027	0.000196907	0.0282635
2	126520422	intergenic		-0.00210145	6.92e-06	0.00303453
2	136496117	3_prime_UTR	PPP2CA	-0.00166819	2.65e-08	5.55e-05
2	136657964	intron	UBE2B	-0.00107478	0.000254941	0.0336427
2	136660165	intron	UBE2B	-0.00144378	1.43e-05	0.00500883
2	136660188	intron	UBE2B	-0.000901057	6.98e-05	0.0149423
2	136662700	intron	UBE2B	-0.00190454	3.81e-06	0.00197171
2	136662721	intron	UBE2B	-0.000949644	3.31e-05	0.00894838
2	136663690	intron	UBE2B	-0.00105345	4.83e-07	0.00045292
2	137029977	3_prime_UTR	DDX46	-0.000904375	6.31e-06	0.00284706
2	138105721	intergenic		-0.00330394	2.8e-06	0.00160001
2	138105781	intergenic		-0.00220109	0.000166462	0.025397
2	138106528	intergenic		-0.00188543	2.92e-05	0.00819609
2	139910955	intron	MYOT	-0.00137647	3.56e-08	6.86e-05
2	140191660	intron	BRD8	-0.00165543	1.02e-06	0.000783643
2	142216041	intron	ANKHD1	0.000760686	6.48e-05	0.014085
2	142293764	intron	ANKHD1	-0.00114485	0.000231864	0.0314455
2	142295084	intron	ANKHD1	-0.00132448	0.000159521	0.0248755
2	142315226	intron	SRA1	-0.00274865	0.000277885	0.0353951
2	143531532	intron	KIAA0141	-0.002821	1.12e-06	0.000841375
2	143541228	intron	KIAA0141	-0.00107146	5.94e-05	0.0134084
2	147477711	intergenic		-0.00238157	9.18e-06	0.00371887
2	147479258	intergenic		-0.00269674	0.00018104	0.0267643
2	147479484	intergenic		0.000622868	0.000306167	0.0377504
2	151690188	intron	ENSSSCG00000021427	-0.00145207	0.000423375	0.0463122
3	512141	intron	SUN1	-0.00147995	0.000285454	0.0360882
3	1565364	intron	MRM2	-0.00154025	1.35e-05	0.0048998
3	1565371	intron	MRM2	-0.00137529	5.74e-05	0.0130613
3	1565374	intron	MRM2	-0.0024453	2.22e-07	0.000256426
3	1565399	intron	MRM2	-0.00187666	4.09e-08	7.38e-05
3	1565621	intron	MRM2	-0.00146972	0.000171775	0.0258593
3	5001521	3_prime_UTR	USP42	0.00108069	0.000425302	0.0464332
3	5106144	intron	EIF2AK1	-0.00130727	0.000101599	0.0186211
3	5145378	3_prime_UTR	PMS2	-0.000540255	0.000243497	0.0326577
3	8529975	intergenic		-0.000854447	0.0003675	0.0424442
3	10881379	intron	TBL2	-0.00217251	0.000326289	0.0395136
3	11806462	3_prime_UTR	GTF2I	-0.00234167	0.000118965	0.0205746
3	14227289	intron	ENSSSCG00000035984	-0.00132578	0.000345748	0.0410497
3	14254864	intron	ENSSSCG00000035984	-0.00180599	0.000127609	0.0215212
3	16850073	intron	ENSSSCG00000020808	-0.000979322	0.000303666	0.0375239
3	16918837	intron	ENSSSCG00000036659	-0.00258067	7.18e-05	0.0151621
3	17109214	intergenic		-0.0021657	8.49e-05	0.016702
3	17110892	intergenic		-0.00164206	0.000465331	0.0494665
3	17284842	intergenic		-0.00100503	0.000212273	0.0296903
3	17284843	intergenic		-0.00194341	4.3e-06	0.00213513
3	17284887	intergenic		-0.00184938	1.67e-07	0.000215808
3	17284917	intergenic		-0.00211758	5.21e-09	1.67e-05
3	17285473	intergenic		-0.000431335	9.94e-05	0.0183348
3	17285533	intergenic		-0.00125219	1.01e-10	8.54e-07
3	17285540	intergenic		-0.000695378	8.83e-08	0.000128041
3	17285541	intergenic		-0.00168069	2.25e-13	5.45e-09
3	17285580	intergenic		-0.00119612	1.07e-10	8.55e-07
3	17285586	intergenic		-0.000541928	1.61e-06	0.00108569
3	17287097	intergenic		-0.000825796	1.94e-06	0.00122542
3	17287113	intergenic		-0.000713177	1.6e-07	0.000211428
3	17287198	intergenic		-0.000615989	1.24e-05	0.00455756
3	17288438	3_prime_UTR	TRIM72	-0.000416424	0.000334815	0.0402018
3	17806385	3_prime_UTR	ENSSSCG00000038852	-0.00112239	5.23e-05	0.0123251
3	22475239	3_prime_UTR	CHP2	0.00147374	0.000180992	0.0267643
3	26407030	3_prime_UTR	ITPRIPL2	0.0011861	0.000117335	0.0204197
3	26407055	3_prime_UTR	ITPRIPL2	0.00086624	0.000342587	0.0407996
3	26407143	3_prime_UTR	ITPRIPL2	0.000415609	0.000184897	0.0272071
3	26407145	3_prime_UTR	ITPRIPL2	0.000751144	4.1e-05	0.0103714
3	26408185	3_prime_UTR	ITPRIPL2	0.000808749	0.000467509	0.0495989
3	29083637	intron	MKL2	0.000725715	6.17e-06	0.00280435
3	38086866	intron	ENSSSCG00000007949	-0.00128749	1.51e-05	0.005167
3	38086897	intron	ENSSSCG00000007949	-0.0008574	6.51e-06	0.00291191
3	38086975	intron	ENSSSCG00000007949	-0.00131104	5.92e-05	0.0133735
3	38577186	intron	TRAP1	-0.00190173	0.000149158	0.0238513
3	39378941	intergenic		-0.0016072	7.11e-05	0.0151063
3	40101622	intron	MEIOB	-0.00185561	0.000404215	0.0451775
3	40313071	intron	IFT140	-0.00188353	1.5e-05	0.00515602
3	40578143	intergenic		-0.00101176	0.000173468	0.0260502
3	41452932	intron	LUC7L	-0.000664468	5.21e-05	0.0122919
3	41458866	intron	LUC7L	-0.00266934	2.25e-07	0.000256426
3	41892073	intergenic		0.00141582	2.36e-07	0.000265405
3	41893584	intergenic		-0.00154402	0.000411992	0.045768
3	41893741	intergenic		-0.00175037	1.17e-05	0.00437027
3	42231333	intron	ECM2	-0.00226836	0.000221028	0.030458
3	47621747	intron	LIMS1	-0.00142753	0.000352798	0.0414516
3	47622339	intron	LIMS1	-0.00140628	1.18e-06	0.000865369
3	47623891	intron	LIMS1	-0.000865154	0.000149393	0.0238664
3	47626691	intron	LIMS1	-0.00186603	1.85e-05	0.00605152
3	52532410	intron	MAP4K4	-0.00147528	0.000135014	0.022265
3	56405423	intron	TMEM131	0.000372344	0.000251719	0.0333647
3	58538843	intron	ENSSSCG00000023710	-0.00297919	3.14e-06	0.00173654
3	58538844	intron	ENSSSCG00000023710	-0.00248953	1.92e-05	0.00620552
3	58538885	intron	ENSSSCG00000023710	-0.00313812	3.05e-05	0.00842868
3	59415243	3_prime_UTR	RETSAT	0.000393485	0.00012132	0.0208229
3	59416356	3_prime_UTR	RETSAT	0.0012885	1.81e-07	0.000227398
3	59416357	3_prime_UTR	RETSAT	0.00142924	5.39e-07	0.000491693
3	69217826	missense	DUSP11	-0.000856444	0.000295698	0.0368885
3	72256675	intron	TIA1	-0.00113146	0.000275295	0.0352246
3	72274878	3_prime_UTR	TIA1	-0.000559244	5.51e-05	0.0127107
3	72275085	3_prime_UTR	TIA1	-0.000374767	0.000329509	0.0397616
3	72275143	3_prime_UTR	TIA1	-0.000839696	0.000130324	0.0218487
3	72275144	3_prime_UTR	TIA1	-0.00079508	5.25e-05	0.0123251
3	72276198	3_prime_UTR	TIA1	-0.000704278	0.000287668	0.0363117
3	72277132	3_prime_UTR	TIA1	-0.00071169	0.000388947	0.0441904
3	75540474	intron	MEIS1	0.00167546	0.000258602	0.0339063
3	76866312	intron	RAB1A	-0.00213993	3.58e-07	0.000363513
3	77889426	intron	VPS54	-0.00120567	0.000471554	0.0498159
3	77894173	intron	VPS54	0.000885318	0.000147233	0.023629
3	77919287	intron	VPS54	-0.00257724	8.73e-07	0.000698311
3	77919655	intron	VPS54	-0.00163731	0.00034292	0.0407996
3	77919659	intron	VPS54	-0.00205315	0.000208664	0.0293609
3	78964888	intron	EHBP1	-0.00108778	0.000315133	0.0384922
3	80269514	intron	XPO1	-0.000921431	0.000324741	0.0393823
3	80271808	intron	XPO1	-0.00227369	3.91e-07	0.000381403
3	80757126	3_prime_UTR	PEX13	-0.00240634	8.74e-05	0.0169388
3	85149932	intron	CCDC85A	0.000848447	0.000321738	0.03913
3	85943662	intergenic		-0.00167684	2.22e-05	0.00677641
3	85944507	intergenic		0.000350561	0.000214637	0.0298604
3	86724430	intron	SPTBN1	0.00086121	0.000347482	0.0411404
3	87276373	intron	PSME4	-0.000596147	0.000113352	0.0200171
3	87276375	intron	PSME4	-0.00106429	4.8e-06	0.00232148
3	93914432	3_prime_UTR	CRIPT	-0.000823449	9.84e-05	0.0182662
3	93915304	intron	CRIPT	-0.00145272	0.000121111	0.0208184
3	97411395	intergenic		-0.00262671	9.04e-05	0.017207
3	97417317	intergenic		-0.00431661	9.97e-06	0.00394463
3	98066811	intron	EML4	-0.00160319	1.56e-05	0.00529396
3	99920583	intron	SLC8A1	0.00100132	0.000161991	0.0250099
3	101352953	intron	SOS1	-0.00234881	8.55e-06	0.00351983
3	101352963	intron	SOS1	-0.00251665	2.65e-07	0.000287953
3	101570764	intron	GEMIN6	-0.003104	9.62e-06	0.00384902
3	101570795	intron	GEMIN6	-0.00222446	6.44e-05	0.0140441
3	102983730	3_prime_UTR	ENSSSCG00000039004	-0.000572853	1.04e-07	0.000146646
3	102983804	3_prime_UTR	ENSSSCG00000039004	-0.000462841	2.92e-06	0.00165474
3	102984760	3_prime_UTR	ENSSSCG00000039004	-0.000650655	2.16e-05	0.00664095
3	102984807	3_prime_UTR	ENSSSCG00000039004	-0.000411259	0.000237491	0.0320294
3	102984844	3_prime_UTR	ENSSSCG00000039004	-0.00133181	4.75e-10	2.69e-06
3	102985520	3_prime_UTR	ENSSSCG00000039004	-0.00163818	7.21e-17	6.11e-12
3	102985526	3_prime_UTR	ENSSSCG00000039004	-0.00150738	2.08e-10	1.41e-06
3	103089870	3_prime_UTR	EIF2AK2	0.00122124	0.000369345	0.0425649
3	103092509	intron	EIF2AK2	0.00129862	0.000104768	0.0190107
3	103093488	3_prime_UTR	EIF2AK2	0.00073814	4.16e-05	0.010519
3	103094004	3_prime_UTR	EIF2AK2	0.000572406	0.000177578	0.0264746
3	103094054	3_prime_UTR	EIF2AK2	0.000947294	4.36e-08	7.71e-05
3	107080788	intron	BIRC6	-0.00201758	0.000293885	0.0367638
3	107115442	intron	BIRC6	-0.00230049	6.75e-05	0.0145072
3	107195140	intron	BIRC6	0.000715487	4.19e-05	0.0105529
3	107310444	intron	YIPF4	-0.00141107	0.000173528	0.0260502
3	107311088	intron	YIPF4	-0.00157753	6.38e-05	0.0139993
3	107666828	intergenic		-0.00191717	3.56e-05	0.00938824
3	110440364	intron	PPP1CB	0.00111609	0.000463963	0.0493829
3	110452499	intron	PPP1CB	-0.000998293	0.000222445	0.0305342
3	111554070	intron	GPN1	-0.00214551	0.000453954	0.0486534
3	111554143	intron	GPN1	-0.00222042	9.43e-05	0.0177638
3	113526921	intron	DNMT3A	0.000798393	0.000332182	0.0399421
3	113963275	intron	ADCY3	-0.00538309	7.02e-05	0.0150064
3	117574452	intron	LDAH	0.0011691	8.32e-05	0.0164991
3	117873048	intron	PUM2	0.00113556	1.84e-07	0.000229299
3	117891410	intron	PUM2	-0.00145822	0.000468502	0.049648
3	117905879	intron	PUM2	-0.00192245	6.33e-05	0.0139461
3	117907934	intron	PUM2	-0.00148308	0.000116221	0.0203121
3	125356937	intron	ROCK2	-0.00171113	0.000207073	0.0291795
3	125469120	intron	ROCK2	-0.0017985	1.73e-05	0.00573083
3	126869375	intron	CPSF3	-0.00273227	0.000446523	0.048036
3	131271153	intron	ENSSSCG00000025305	-0.0023286	2.08e-05	0.00645745
4	47660	intergenic		-0.000695139	0.000369363	0.0425649
4	47661	intergenic		-0.00173848	2.88e-08	5.83e-05
4	48522	intergenic		-0.00287447	0.000162005	0.0250099
4	48528	intergenic		-0.0022079	0.000445379	0.0479768
4	90450	3_prime_UTR	ZNF16	-0.00157957	0.000245221	0.032811
4	246428	intron	ARHGAP39	0.00111714	0.000401382	0.0450091
4	927058	intergenic		-0.00165173	0.000175894	0.026316
4	2887761	intron	PTK2	-0.00216379	7.95e-06	0.0033616
4	6930807	intergenic		-0.00100725	0.000168354	0.0255291
4	6930896	intergenic		-0.00100263	0.000208706	0.0293609
4	12185218	intergenic		-0.00153494	7.36e-05	0.0153199
4	14723259	intergenic		-0.00363305	1.85e-09	7.12e-06
4	15132563	intron	TATDN1	-0.00179097	6.74e-06	0.00297632
4	15132567	intron	TATDN1	-0.00134754	1.43e-06	0.000995796
4	15196872	5_prime_UTR	RNF139	0.000689274	0.000358729	0.0418848
4	15276244	intron	ENSSSCG00000034048	-0.00146659	9.9e-05	0.0183207
4	20687813	intron	EXT1	0.000720418	0.000122757	0.0209105
4	34243371	intron	AZIN1	-0.000771486	0.000449239	0.04827
4	36215860	intron	ENSSSCG00000006063	-0.00170751	2.49e-06	0.00147423
4	36215863	intron	ENSSSCG00000006063	-0.00210238	3.96e-06	0.00202265
4	39066589	intron	MTDH	-0.0018088	0.000186086	0.0272734
4	39071324	intron	MTDH	-0.00122648	2.92e-05	0.00819609
4	40377324	5_prime_UTR	MTERF3	-0.000670862	0.000427913	0.0466882
4	40377348	5_prime_UTR	MTERF3	-0.00149381	6.15e-07	0.000538092
4	40377349	5_prime_UTR	MTERF3	-0.000589326	5.27e-05	0.0123545
4	41964532	intron	DPY19L4	0.00116737	4.18e-06	0.00209774
4	42968054	intron	ENSSSCG00000037963	-0.00111304	0.000223584	0.0306163
4	44691323	intron	RUNX1T1	-0.00136372	0.000282013	0.0357838
4	44691360	intron	RUNX1T1	-0.00192199	3.49e-05	0.00922605
4	46808266	intron	NBN	0.00110286	3e-07	0.0003185
4	46856907	intron	NBN	-0.00165184	9.92e-05	0.0183213
4	50278107	3_prime_UTR	CPNE3	0.000441012	0.000401154	0.0450091
4	50278821	3_prime_UTR	CPNE3	-0.000978181	0.000400388	0.0450091
4	50278832	3_prime_UTR	CPNE3	-0.000956452	0.000189991	0.0277163
4	50278886	3_prime_UTR	CPNE3	-0.00117515	0.000139846	0.0228138
4	50374803	intron	RMDN1	-0.00211156	0.000418342	0.0460598
4	56588694	intron	TPD52	-0.00214592	3.21e-05	0.0087662
4	58848518	intron	ENSSSCG00000033751	-0.00209375	0.000144985	0.0234493
4	61632846	intron	JPH1	-0.00174837	2.45e-05	0.00725936
4	67692589	intron	CSPP1	-0.00203807	1.46e-05	0.00509003
4	68514003	intron	TRIM55	-0.00247788	7.49e-07	0.000632068
4	68514006	intron	TRIM55	-0.00151651	8.12e-06	0.00340345
4	68514173	intron	TRIM55	-0.00109663	2.71e-05	0.00774993
4	68516511	intron	TRIM55	-0.00104113	9.71e-05	0.0181461
4	68516560	intron	TRIM55	-0.00170874	1.77e-06	0.00115818
4	71938298	intron	ASPH	-0.00117517	0.000248831	0.0331634
4	75986337	intron	TMEM68	-0.00199596	7.25e-05	0.0152336
4	79846891	intergenic		-0.00085326	0.000103337	0.0187711
4	79846902	intergenic		-0.000972081	6.3e-06	0.00284706
4	82964307	intron	DCAF6	-0.00125626	0.000150388	0.0239778
4	83252867	intron	MPZL1	-0.00209633	0.000186651	0.027323
4	83301160	intron	MPZL1	0.00119299	6.09e-05	0.0135679
4	83323334	3_prime_UTR	RCSD1	-0.00146028	0.000109833	0.0196437
4	83323599	3_prime_UTR	RCSD1	-0.0022159	8.61e-09	2.48e-05
4	88593317	3_prime_UTR	ATF6	0.00077359	0.000296479	0.0369316
4	90181811	intron	COPA	-0.000793988	0.00027225	0.0349926
4	90182538	intron	COPA	-0.0010887	8.93e-05	0.0171569
4	90182555	intron	COPA	-0.00260976	5.73e-06	0.00265837
4	90192902	intergenic		-0.00325649	7.29e-05	0.0152408
4	90206438	3_prime_UTR	ENSSSCG00000023091	-0.00204977	8.98e-05	0.0171614
4	93782915	intron	ENSSSCG00000006490	0.000708567	3.83e-05	0.00985954
4	94602539	intron	GBA	-0.00164053	0.000154604	0.0242959
4	95521815	intron	C1orf43	-0.00197409	0.000330822	0.039835
4	95521820	intron	C1orf43	-0.00216765	0.000168359	0.0255291
4	95802949	intron	GATAD2B	-0.00181915	0.000254092	0.0335743
4	95973275	5_prime_UTR	NPR1	0.00127572	0.000296717	0.0369342
4	98750093	3_prime_UTR	PRPF3	-0.00115256	9.61e-07	0.000751356
4	98750114	3_prime_UTR	PRPF3	-0.00173201	1.2e-06	0.000876593
4	98750139	3_prime_UTR	PRPF3	-0.00160783	1.77e-09	6.98e-06
4	98750824	3_prime_UTR	PRPF3	-0.00126802	0.000385598	0.0439362
4	98778311	intergenic		-0.00209135	0.000137416	0.0225475
4	99194416	intergenic		-0.000797419	0.000338194	0.0404928
4	100443408	intergenic		-0.00162692	2.4e-05	0.00719572
4	100443481	intergenic		-0.00217137	8.2e-06	0.00342653
4	105789016	3_prime_UTR	SIKE1	-0.00103507	0.000414165	0.0458756
4	105818014	intron	CSDE1	-0.00123961	0.000400883	0.0450091
4	105827190	intron	CSDE1	-0.00126793	0.000349943	0.0412743
4	105827198	intron	CSDE1	-0.0020309	2.15e-06	0.00131265
4	106073052	intron	TRIM33	0.000735493	9.77e-06	0.00389006
4	106132701	intron	TRIM33	0.00128763	0.000178859	0.0265846
4	106610216	intron	HIPK1	0.000877712	0.00047091	0.0497788
4	109768405	intron	SLC16A4	-0.00278955	8.98e-05	0.0171614
4	115289379	intron	RNPC3	-0.00120992	0.000347852	0.0411437
4	115289381	intron	RNPC3	-0.00175485	0.000132127	0.0219343
4	115289422	intron	RNPC3	-0.00124208	8.74e-05	0.0169388
4	117922943	3_prime_UTR	DBT	-0.00139326	5.14e-05	0.0122168
4	118048454	3_prime_UTR	SASS6	-0.00124104	7.65e-07	0.000638976
4	118193514	intron	AGL	-0.000706692	0.000143454	0.0232682
4	118193847	intron	AGL	-0.00220586	6.32e-09	1.98e-05
4	120973324	intron	PTBP2	-0.00111503	0.000103147	0.0187568
4	124004438	intron	CCDC18	-0.00133411	0.000202697	0.0288104
4	124004513	intron	CCDC18	-0.00131819	0.000106346	0.0192559
4	124004526	intron	CCDC18	-0.00160604	9.4e-05	0.0177211
4	124005426	intron	CCDC18	-0.00142791	0.000401311	0.0450091
4	124005491	intron	CCDC18	-0.00220676	1.37e-06	0.000967843
4	124005508	intron	CCDC18	-0.00266564	1.11e-06	0.000838316
4	124066648	intron	MTF2	-0.00167364	3.32e-05	0.00895828
4	124066651	intron	MTF2	-0.0017591	0.000224358	0.0306974
4	124068026	intron	MTF2	-0.00153293	0.000168245	0.0255291
4	124743053	intron	RPAP2	-0.00158757	7.98e-05	0.0160423
4	127637441	intron	PKN2	-0.00162068	7.14e-05	0.0151334
4	129365956	intron	SH3GLB1	-0.00201292	0.000302031	0.0373793
5	462836	intron	TUBGCP6	-0.00141309	0.000432321	0.0469426
5	3301356	intergenic		-0.00101283	5.36e-07	0.000491373
5	3301498	intergenic		-0.000903328	1.18e-05	0.00437027
5	7160543	intron	ZC3H7B	-0.00306453	0.000304511	0.0376009
5	7172226	intron	ZC3H7B	-0.00241951	0.000194215	0.0279955
5	7602350	intron	ENSSSCG00000000071	-0.00226225	1.29e-07	0.000175302
5	7602866	intron	ENSSSCG00000000071	-0.00237464	4.76e-05	0.0115571
5	7611501	intron	ENSSSCG00000000071	-0.000642296	0.000129448	0.0217415
5	8835600	intron	TAB1	-0.00264368	1.37e-05	0.00493287
5	8835642	intron	TAB1	-0.00164954	0.000399901	0.0450091
5	9248485	3_prime_UTR	DNAL4	0.00120085	2.3e-05	0.00698211
5	9978846	intron	EIF3L	-0.00179089	0.000116908	0.0204061
5	10006552	intron	ANKRD54	-0.0010834	0.000159002	0.0248173
5	11870490	intron	RBFOX2	-0.00109951	1.77e-06	0.00115818
5	18294932	intron	EIF4B	-0.00235209	3.27e-06	0.00178323
5	18833362	intron	ENSSSCG00000000278	0.000767559	0.000450841	0.0483809
5	21386810	intron	ENSSSCG00000037396	-0.00213033	0.000131436	0.0218974
5	21581096	intron	SMARCC2	-0.00197994	0.000278596	0.0354317
5	21931021	3_prime_UTR	RBMS2	0.00159981	0.000319455	0.0389069
5	21931029	3_prime_UTR	RBMS2	0.000508181	0.000275924	0.0352246
5	21931031	3_prime_UTR	RBMS2	0.00105366	5.52e-05	0.0127137
5	21931068	3_prime_UTR	RBMS2	0.00156919	4.33e-05	0.0108528
5	21988260	intron	ENSSSCG00000000405	-0.00127691	0.00020523	0.0290162
5	21988314	intron	ENSSSCG00000000405	-0.00252686	4.85e-08	8.23e-05
5	21988357	intron	ENSSSCG00000000405	-0.0016223	0.000240852	0.032354
5	21988861	intron	ENSSSCG00000000405	-0.00103974	0.000310337	0.0381537
5	22060624	intergenic		-0.00248577	3.9e-05	0.0100022
5	22086532	intron	PRIM1	-0.00267076	0.000283862	0.0359674
5	24864195	intron	SLC16A7	0.00133744	3.45e-05	0.00919986
5	24876511	3_prime_UTR	SLC16A7	0.000755855	5.68e-05	0.0129415
5	27065654	intron	USP15	-0.00145812	6.32e-05	0.0139461
5	27065766	intron	USP15	-0.00139007	0.000102518	0.0187026
5	27227967	intron	MON2	-0.00225377	3.18e-06	0.00175353
5	27827417	3_prime_UTR	AVPR1A	-0.00295892	3.03e-06	0.00169295
5	27827462	3_prime_UTR	AVPR1A	-0.00117155	8.02e-05	0.0161053
5	27827766	3_prime_UTR	AVPR1A	-0.00322135	2.23e-05	0.00678645
5	27827769	3_prime_UTR	AVPR1A	-0.00350126	3.25e-05	0.00884985
5	27827829	3_prime_UTR	AVPR1A	-0.00272496	6.69e-05	0.0144186
5	32941294	intron	RAP1B	0.00118775	3.2e-06	0.00175486
5	39661252	intron	OSBPL8	0.000398383	0.000116183	0.0203121
5	41679173	intergenic		0.000704384	6.11e-05	0.0135814
5	46050202	intron	PPFIBP1	-0.00163859	5.38e-05	0.0124422
5	46728566	intergenic		-0.002107	0.000342298	0.0407996
5	52606640	intron	PDE3A	0.000910999	2.93e-05	0.00821307
5	52618815	intron	PDE3A	0.00089682	3.46e-05	0.00919986
5	62549346	intron	M6PR	-0.0014975	0.000166757	0.025397
5	62549358	intron	M6PR	-0.00121901	9.19e-05	0.0174042
5	63974080	intron	COPS7A	-0.00325854	4.09e-05	0.0103714
5	64143196	intron	NCAPD2	-0.00226977	1.08e-05	0.00414949
5	68015950	intron	WNK1	0.000844852	0.000105988	0.0192116
5	73552131	intron	ENSSSCG00000034066	-0.00155263	0.000106889	0.0193335
5	73772715	intron	PRICKLE1	0.00126139	4.34e-05	0.0108561
5	74554472	intron	ADAMTS20	0.000726985	0.000185791	0.0272677
5	76625637	intergenic		-0.00172132	0.000108078	0.0194451
5	76818771	intron	SCAF11	-0.0015713	2.45e-05	0.00725936
5	76827430	intron	SCAF11	-0.00165459	0.00016699	0.0254097
5	80504515	5_prime_UTR	C12orf73	0.00073721	8.54e-06	0.00351983
5	80525893	intron	ENSSSCG00000034072	-0.00114552	0.000153494	0.0242251
5	80525902	intron	ENSSSCG00000034072	-0.00257077	1.02e-05	0.0039907
5	80525903	intron	ENSSSCG00000034072	-0.00191112	6.68e-05	0.0144089
5	87910454	intron	METAP2	-0.00188179	0.000463795	0.0493829
5	89628697	intron	ENSSSCG00000030478	-0.00145282	0.000188465	0.027541
5	91758441	3_prime_UTR	LUM	0.00153939	0.000146364	0.0236049
5	99293571	intron	METTL25	-0.00296136	5.55e-06	0.00260133
5	99293663	intron	METTL25	-0.00306491	2.66e-05	0.00766822
5	101591761	intron	PPP1R12A	-0.00125934	1.62e-06	0.0010864
6	870188	intron	GALNS	-0.00243888	5.54e-05	0.0127326
6	6398220	3_prime_UTR	SDR42E1	0.00118916	0.000435644	0.047228
6	12189433	intergenic		-0.00153631	1.19e-05	0.00440037
6	12189770	intergenic		-0.00120187	0.00023861	0.0321547
6	12720896	intron	WDR59	0.00142488	0.000412708	0.0457949
6	13423163	intron	ST3GAL2	0.00125544	0.000360413	0.0419396
6	13452612	intron	ST3GAL2	0.000938373	8.24e-06	0.003435
6	13510456	intron	COG4	-0.00109148	0.000412195	0.045768
6	13510457	intron	COG4	-0.000977588	0.000397666	0.0448593
6	19984164	intron	CSNK2A2	-0.00342747	6.6e-05	0.014274
6	27523233	intron	NAE1	-0.00185214	1.48e-05	0.00509003
6	27523307	intron	NAE1	-0.00198175	0.000122879	0.0209105
6	27523330	intron	NAE1	-0.00230933	8.97e-05	0.0171614
6	28281667	synonymous	PARD6A	0.00145311	0.000216496	0.0299845
6	31844556	intron	CHD9	-0.00204835	0.000392056	0.0444075
6	31844559	intron	CHD9	-0.00208129	0.000331466	0.0398843
6	42398082	intron	DPY19L3	-0.00188459	5.8e-05	0.0131487
6	42610604	intron	ENSSSCG00000002857	-0.00209687	2.37e-05	0.00711537
6	42610605	intron	ENSSSCG00000002857	-0.00364744	3.47e-08	6.76e-05
6	42993939	intron	LRP3	-0.00208962	0.000386532	0.0439835
6	43886647	intron	LSM14A	-0.00128236	0.00036955	0.0425649
6	44048045	intron	GPI	-0.000875238	0.000193502	0.0279536
6	44059611	intron	GPI	-0.00277582	9.95e-11	8.54e-07
6	44059614	intron	GPI	-0.00243672	1.46e-09	5.9e-06
6	44059615	intron	GPI	-0.000488934	0.000101232	0.0186038
6	44060546	intron	GPI	-0.0024128	8.83e-09	2.5e-05
6	44060556	intron	GPI	-0.00219156	9.54e-09	2.57e-05
6	44060559	intron	GPI	-0.0020669	1.39e-07	0.00018629
6	44060562	intron	GPI	-0.00198604	3.72e-08	7.09e-05
6	44060565	intron	GPI	-0.00128463	4.56e-05	0.0111699
6	44060571	intron	GPI	-0.00193509	6.6e-08	0.000104576
6	44060623	intron	GPI	-0.00243474	2.54e-08	5.45e-05
6	44060624	intron	GPI	-0.00236226	8.35e-09	2.44e-05
6	44125052	intron	ENSSSCG00000031169	-0.00243925	0.000111989	0.0198664
6	44155184	intron	WTIP	-0.00226936	0.000445802	0.0479919
6	44603920	intron	SCN1B	0.000531488	8.7e-06	0.00356864
6	45578568	intron	ZNF146	-0.00226262	7.88e-06	0.00335184
6	45971471	intergenic		-0.0022412	6.53e-05	0.0141773
6	45972641	intergenic		-0.0012335	0.000414246	0.0458756
6	45972666	intergenic		-0.0028417	1.05e-05	0.00408939
6	45972674	intergenic		-0.0033701	4.48e-07	0.000426787
6	45972690	intergenic		-0.00265425	3.62e-06	0.00190366
6	45972696	intergenic		-0.00286551	4.62e-07	0.000435785
6	45972699	intergenic		-0.00221729	2.78e-05	0.00788446
6	45972710	intergenic		-0.00257197	2.17e-06	0.0013171
6	45972713	intergenic		-0.00277489	1.27e-07	0.000174406
6	45972732	intergenic		-0.00177718	4.94e-05	0.011856
6	46184149	intron	ZNF793	-0.00263452	6e-06	0.00273704
6	46562242	intergenic		-0.00321382	2.35e-07	0.000265405
6	46563859	3_prime_UTR	ENSSSCG00000029600	-0.00151171	0.000110474	0.0197089
6	46781454	intron	ZFP30	-0.00118984	5.14e-05	0.0122168
6	46781457	intron	ZFP30	-0.00207302	2.59e-07	0.000285171
6	46782925	5_prime_UTR	ZFP30	-0.000936335	1.11e-05	0.00423078
6	46784139	intron	ZFP30	0.000616735	0.000154352	0.0242959
6	46844442	intergenic		-0.00118711	0.000201129	0.0286513
6	47734388	3_prime_UTR	ENSSSCG00000038805	-0.00108626	9.91e-06	0.00393699
6	48134906	intergenic		-0.00259497	4.09e-05	0.0103714
6	48430541	3_prime_UTR	ZNF546	-0.00238271	0.000214542	0.0298604
6	48557105	3_prime_UTR	AKT2	-0.000799181	0.000377267	0.0431217
6	48558205	3_prime_UTR	AKT2	-0.00132437	0.000347995	0.0411437
6	48616478	intergenic		-0.00136566	8.48e-05	0.0167003
6	48933836	intron	COQ8B	-0.00188484	0.000168527	0.0255291
6	49404913	3_prime_UTR	DMAC2	-0.000998051	9.52e-05	0.0178817
6	49575034	intron	ENSSSCG00000040450	-0.00343319	1.34e-09	5.55e-06
6	49575035	intron	ENSSSCG00000040450	-0.00167902	9.9e-05	0.0183207
6	49575036	intron	ENSSSCG00000040450	-0.0018252	4.45e-05	0.0110557
6	50797732	intron	ZNF226	-0.00141709	0.000266149	0.0344652
6	52104259	intron	DMPK	-0.00131105	5.92e-06	0.00270545
6	52104260	intron	DMPK	-0.00241004	2.11e-07	0.000250232
6	52104285	intron	DMPK	-0.00233396	2.45e-08	5.45e-05
6	52313486	intron	CCDC61	-0.00230863	0.000444289	0.047924
6	52545702	missense	DACT3	-0.00143114	0.000261985	0.0342235
6	54047080	intergenic		-0.00112138	0.000229493	0.031274
6	54047087	intergenic		-0.00215874	8.19e-05	0.0163093
6	54047528	intergenic		-0.00278108	3.9e-07	0.000381403
6	54062088	intron	RASIP1	-0.001822	7.95e-05	0.016002
6	54062841	intron	RASIP1	-0.00268364	7.68e-06	0.00329156
6	54114772	intron	BCAT2	-0.00212666	1.11e-05	0.00423154
6	54234216	3_prime_UTR	GYS1	-0.00193489	1.07e-05	0.00414519
6	54526409	intron	PIH1D1	-0.00238271	1.8e-06	0.00117266
6	54526441	intron	PIH1D1	-0.00152558	0.00011727	0.0204197
6	54594904	intron	FCGRT	0.00138047	0.000454448	0.0486755
6	54607273	intron	RCN3	-0.00209433	0.00011812	0.0204736
6	54888624	intron	AKT1S1	-0.00140025	9.9e-05	0.0183207
6	57022777	intron	ENSSSCG00000032978	0.00053877	0.000256103	0.0337089
6	57107475	3_prime_UTR	ENSSSCG00000034540	-0.00320763	0.000362371	0.042106
6	57107744	3_prime_UTR	ENSSSCG00000034540	-0.00261351	3.67e-05	0.00960904
6	57108760	intron	ENSSSCG00000034540	-0.00222648	0.000156968	0.02459
6	57111825	intron	ENSSSCG00000034540	-0.000757764	0.000174614	0.0261706
6	57125815	intron	ENSSSCG00000034540	-0.00175272	0.000224952	0.0307538
6	59747662	intergenic		-0.00238369	8.61e-05	0.016822
6	60890461	intergenic		-0.00183216	1.58e-06	0.00107266
6	61569367	intron	ZNF264	-0.000835103	0.000122788	0.0209105
6	61570498	intron	ZNF264	-0.000998713	0.000404847	0.0452184
6	61715872	intergenic		-0.00211034	3.02e-06	0.00169295
6	61716257	intergenic		-0.0036868	5.91e-11	6.69e-07
6	61854594	intron	ENSSSCG00000032196	0.000987184	0.000440128	0.0475924
6	61854694	intron	ENSSSCG00000032196	-0.00284897	7.29e-05	0.0152408
6	62014961	intron	ZNF549	-0.00161418	2.51e-05	0.00732986
6	62015070	intron	ZNF549	-0.00229619	6.97e-06	0.00304491
6	62045558	intergenic		-0.00324085	0.000292815	0.0367513
6	62197230	intergenic		0.00113102	0.000192819	0.0278891
6	62206338	intron	ENSSSCG00000033601	0.00039538	1.18e-05	0.00437027
6	62207041	intron	ENSSSCG00000033601	0.000280732	9.45e-06	0.00378844
6	62376685	intron	ENSSSCG00000037467	-0.000736171	8.09e-05	0.0161775
6	62431639	intron	ENSSSCG00000037467	-0.00300548	0.000138556	0.0226688
6	62510311	intron	ENSSSCG00000037467	-0.00100055	3.59e-06	0.00189672
6	62514205	intron	ENSSSCG00000037467	-0.000589841	0.000294482	0.0367638
6	62615866	intron	ZNF671	-0.00272598	0.000256852	0.033755
6	62652490	intron	ZNF671	-0.00113323	0.000285025	0.0360671
6	62652572	intron	ZNF671	-0.00158933	0.000181291	0.0267693
6	62912937	intron	ENSSSCG00000035572	-0.0011661	2.73e-05	0.00777442
6	62912940	intron	ENSSSCG00000035572	-0.00151408	0.00015673	0.0245757
6	63352915	3_prime_UTR	HES4	0.000964067	2.78e-06	0.00159778
6	63873124	intron	GNB1	-0.000941104	0.00011102	0.0197439
6	63946280	intron	GNB1	-0.0018107	0.000431224	0.0468822
6	69087803	intron	RERE	0.00109037	0.000136864	0.0224787
6	70261024	intergenic		-0.00145476	5.59e-06	0.00261101
6	71874285	intron	MTHFR	-0.00263969	2.42e-05	0.00723337
6	72019903	intergenic		-0.00123332	0.0002735	0.0351001
6	72019963	intergenic		-0.00182636	5.58e-05	0.0127719
6	72019976	intergenic		-0.00187445	1.62e-05	0.005445
6	72563525	intron	DHRS3	0.000636635	4.64e-06	0.00225813
6	74769468	3_prime_UTR	DNAJC16	-0.00277274	2.75e-06	0.00158501
6	75386811	intron	FBXO42	0.00122612	1.86e-06	0.00118989
6	75654143	intron	SDHB	-0.000898763	2.23e-05	0.00678645
6	75654207	intron	SDHB	-0.00154106	0.000419402	0.0460814
6	75654256	intron	SDHB	-0.000807917	5.19e-06	0.00247129
6	75654296	intron	SDHB	-0.000706364	0.000140866	0.0229037
6	75654298	intron	SDHB	-0.00130597	2.78e-05	0.00788446
6	75655096	intron	SDHB	-0.00114658	1.91e-05	0.00620552
6	75655126	intron	SDHB	-0.000765175	6.21e-06	0.00281937
6	75655191	intron	SDHB	-0.00159924	7.71e-07	0.000640827
6	75655194	intron	SDHB	-0.000975559	4.15e-06	0.00209114
6	77713919	intergenic		0.000710202	0.000365607	0.0422864
6	77719442	intergenic		-0.00200746	5.19e-05	0.012284
6	77721717	intergenic		-0.00239601	3.3e-07	0.000341568
6	79004071	intron	HP1BP3	-0.00125981	0.000162512	0.0250115
6	80975431	3_prime_UTR	LUZP1	0.000480274	0.000257845	0.0338332
6	81191614	intergenic		0.000703498	0.000389032	0.0441904
6	83436349	intron	PAFAH2	-0.00146393	0.000123073	0.0209225
6	83444696	intron	PAFAH2	-0.00218811	0.000140893	0.0229037
6	84112910	intron	ARID1A	-0.0018581	0.000380569	0.0434215
6	86095523	3_prime_UTR	SRSF4	-0.00175858	0.000413263	0.0458265
6	86096706	3_prime_UTR	SRSF4	-0.00121183	2.36e-05	0.00710434
6	86096723	3_prime_UTR	SRSF4	-0.00268266	2.02e-08	4.69e-05
6	86096743	3_prime_UTR	SRSF4	-0.00145121	1.95e-05	0.00627178
6	88551790	intron	KHDRBS1	-0.0028235	3.69e-07	0.000369111
6	88551792	intron	KHDRBS1	-0.00158122	0.000124342	0.0210838
6	88769772	intron	HDAC1	-0.00217126	9.63e-05	0.018006
6	88971304	3_prime_UTR	ZBTB8OS	-0.00129994	1.64e-08	4.09e-05
6	88971305	3_prime_UTR	ZBTB8OS	-0.000509168	1.01e-05	0.00398111
6	88971883	3_prime_UTR	ZBTB8OS	0.000432331	5.97e-05	0.013428
6	88971932	3_prime_UTR	ZBTB8OS	-0.00130615	4.77e-09	1.56e-05
6	88972001	3_prime_UTR	ZBTB8OS	-0.000708663	0.000377433	0.0431217
6	88972239	3_prime_UTR	ZBTB8OS	-0.00066899	0.000200669	0.0286513
6	91335150	intron	ZMYM1	-0.0014032	0.000122501	0.0209105
6	91388716	intergenic		-0.00122014	2.04e-05	0.00645745
6	91393925	intron	SFPQ	-0.000967123	0.000183397	0.0270099
6	93743195	3_prime_UTR	C1orf109	-0.00146259	1.48e-05	0.00509003
6	93743264	3_prime_UTR	C1orf109	-0.00145743	3.48e-06	0.00184924
6	94894992	intron	AKIRIN1	-0.000848547	0.00014622	0.0236041
6	94895238	intron	AKIRIN1	-0.000834846	7.88e-05	0.0159041
6	94895239	intron	AKIRIN1	-0.000598268	0.000154659	0.0242959
6	95551991	intron	ENSSSCG00000003664	-0.00319147	0.000160963	0.0249598
6	95551992	intron	ENSSSCG00000003664	-0.00298597	0.000162732	0.0250115
6	95635370	intron	ENSSSCG00000003667	-0.00236421	0.000107808	0.0194451
6	100495971	intergenic		0.00148721	0.000287864	0.0363117
6	100600595	intron	ARHGAP28	0.000931812	2.39e-05	0.00715927
6	106814269	intergenic		-0.00172097	2.98e-05	0.0083098
6	106818761	intergenic		-0.00280274	6.28e-05	0.0139
6	106818851	intergenic		-0.00179552	0.000260255	0.0340703
6	106980407	intron	MIB1	-0.00196118	9.62e-05	0.018006
6	107038896	3_prime_UTR	MIB1	0.000334238	0.000418955	0.0460814
6	107038911	3_prime_UTR	MIB1	0.000296051	0.000431349	0.0468822
6	107039734	3_prime_UTR	MIB1	0.000724708	7.57e-05	0.015531
6	109257053	intron	IMPACT	0.00228795	2.27e-06	0.00135666
6	115902177	3_prime_UTR	RNF125	0.00156935	5.21e-05	0.0122919
6	115902182	3_prime_UTR	RNF125	0.00168086	2.16e-07	0.00025397
6	115902361	3_prime_UTR	RNF125	0.00140497	2.67e-05	0.00768538
6	115956111	intron	RNF138	-0.00132446	0.000372299	0.0427366
6	128022461	intron	ENSSSCG00000038475	-0.00310919	0.000181099	0.0267643
6	147326418	intron	JAK1	0.000413775	7.55e-05	0.0155102
6	151205250	intron	NFIA	-0.00212298	0.0001335	0.0220758
6	158346784	intron	ENSSSCG00000026264	0.000849968	0.000215902	0.0299756
6	159410103	intron	ZYG11B	-0.0005972	0.000350116	0.0412743
6	159410258	intron	ZYG11B	-0.00053664	3.99e-05	0.0102158
6	159410347	intron	ZYG11B	-0.000447834	0.000145364	0.0234883
6	159794499	intergenic		-0.00150672	0.000122718	0.0209105
6	161170693	intron	FAF1	0.00137794	0.000374232	0.0428621
6	161170710	intron	FAF1	0.00110122	0.000371369	0.0427165
6	165778244	intron	NASP	-0.0041758	0.00011826	0.0204736
6	168677229	intron	ENSSSCG00000039676	-0.00261976	7.01e-05	0.015
6	169059832	intron	FOXJ3	0.00113463	0.00035994	0.0419207
7	13420516	intron	NUP153	-0.00193665	0.000372269	0.0427366
7	13918497	intron	ENSSSCG00000033647	-0.00127347	0.000190508	0.0277419
7	13919382	intron	ENSSSCG00000033647	-0.00143321	0.000361167	0.0419986
7	13926980	intron	ENSSSCG00000001075	-0.00106472	0.000330077	0.0398018
7	13930286	intron	ENSSSCG00000001075	0.000771547	0.00035036	0.0412743
7	19518675	intron	ACOT13	0.00050784	0.000444324	0.047924
7	22014272	intron	ENSSSCG00000021069	-0.00249757	2.48e-05	0.00728436
7	24063547	intron	STK19	-0.00186005	0.000422587	0.0462559
7	29426054	intron	ENSSSCG00000001500	0.00132575	0.000314407	0.0384867
7	29582810	intergenic		0.00164466	0.000255336	0.0336427
7	29815604	intron	IP6K3	-0.00221741	0.000234753	0.0317612
7	31346206	intron	TEAD3	-0.00134922	0.000222758	0.0305525
7	31346207	intron	TEAD3	-0.00137663	0.000209639	0.0294255
7	31346225	intron	TEAD3	-0.00292183	1.81e-05	0.0059404
7	31346895	intron	TEAD3	-0.00124618	0.000199321	0.0285134
7	31347016	intron	TEAD3	-0.00121502	0.000416961	0.0459961
7	31348665	intron	TEAD3	-0.000767198	2.45e-05	0.00725936
7	33444927	intron	ZFAND3	0.000380644	0.00016067	0.0249598
7	37858594	intron	BICRAL	-0.000928604	0.000313715	0.0384726
7	37947975	3_prime_UTR	RPL7L1	0.000715487	6.05e-05	0.0135679
7	52198861	intergenic		-0.00161634	0.000163745	0.0250959
7	52199417	intergenic		-0.000995208	0.000305514	0.0376973
7	52872282	intergenic		-0.00221327	4.21e-05	0.0105978
7	52893191	intron	WDR73	0.00112696	0.000190657	0.0277419
7	52893199	intron	WDR73	0.0012687	0.000314714	0.0384922
7	52903508	intergenic		-0.00150242	0.000428269	0.046697
7	53226296	intron	CRTC3	0.000831874	0.000152053	0.0240424
7	54770566	3_prime_UTR	ABHD2	0.00154568	6.73e-06	0.00297632
7	54770659	3_prime_UTR	ABHD2	0.000827555	0.000132091	0.0219343
7	54772845	3_prime_UTR	ABHD2	0.00105132	2.04e-05	0.00645745
7	62907704	intergenic		0.00186341	0.00042408	0.0463296
7	68110562	intron	ENSSSCG00000026663	-0.000876852	1.53e-05	0.005205
7	68113178	intron	ENSSSCG00000026663	-0.00162114	1.81e-05	0.0059404
7	68114108	intron	ENSSSCG00000026663	-0.00121303	0.000403927	0.0451751
7	69616632	intron	PRKD1	0.00204458	9.59e-05	0.0179705
7	75066829	3_prime_UTR	TINF2	-0.000960341	0.000154608	0.0242959
7	75170811	3_prime_UTR	DCAF11	-0.000898138	1.36e-06	0.000967843
7	75170812	3_prime_UTR	DCAF11	-0.000542468	1.96e-05	0.00629763
7	78048296	intron	ARHGEF40	0.00074388	0.00014735	0.023629
7	86063954	intron	CHD2	-0.00159132	1.94e-06	0.00122501
7	88555759	intron	ZBTB25	-0.000925861	7.53e-05	0.0154916
7	88556208	3_prime_UTR	ZBTB25	-0.000805406	1.25e-06	0.000901356
7	88802362	5_prime_UTR	PLEKHG3	-0.00108217	0.000257447	0.0338071
7	90357436	intron	GPHN	0.000697049	0.000337342	0.0404479
7	90695033	intron	GPHN	0.00100455	0.000319674	0.0389069
7	92788013	intron	DCAF5	-0.00211394	0.000393569	0.0444563
7	94596696	intron	PCNX1	-0.00175745	0.00024652	0.0329329
7	94601555	intron	PCNX1	-0.00263658	5.27e-05	0.0123545
7	96470729	3_prime_UTR	ENSSSCG00000028663	-0.000831429	0.000115494	0.0202635
7	100547491	3_prime_UTR	SPTLC2	0.00167845	5.26e-06	0.0024928
7	100547650	3_prime_UTR	SPTLC2	0.000345058	1.72e-05	0.00569546
7	113665187	intron	CPSF2	-0.00207546	0.000146958	0.023629
7	117703679	intron	ENSSSCG00000002505	-0.00126535	0.000107325	0.0193918
7	117703716	intron	ENSSSCG00000002505	-0.00121682	1.18e-05	0.00437027
7	117703717	intron	ENSSSCG00000002505	-0.00103013	0.000398476	0.0449149
7	117703742	intron	ENSSSCG00000002505	-0.000669536	0.000162941	0.0250179
7	121183003	intron	SLC25A29	-0.00192603	0.000300008	0.0372073
7	121183216	intron	SLC25A29	-0.00124364	0.000406238	0.0452957
7	121183670	intron	SLC25A29	-0.00200688	3.27e-05	0.00887789
7	121183730	intron	SLC25A29	-0.00248683	8.94e-05	0.01716
7	121184661	intron	SLC25A29	-0.00210771	7.11e-05	0.0151063
7	121185225	intron	SLC25A29	-0.00107003	0.000215136	0.0298937
7	121763019	intergenic		0.000697973	0.000117468	0.0204197
7	121788416	intergenic		0.000987633	3.37e-05	0.00903986
7	121795899	intergenic		-0.00116355	0.000431036	0.0468822
7	121795953	intergenic		-0.00357657	9.36e-11	8.54e-07
7	121795955	intergenic		-0.00366769	3.28e-10	1.99e-06
7	121795995	intergenic		-0.000950826	5.8e-06	0.00267985
8	160364	intron	PCGF3	-0.00273987	5.1e-07	0.000474252
8	1192943	intron	ENSSSCG00000027718	-0.00237439	5.36e-05	0.0124264
8	4093659	intergenic		-0.00169329	7.51e-05	0.0154916
8	19295404	intergenic		-0.00181799	4.68e-05	0.0114185
8	19295679	intergenic		-0.00180874	2.71e-06	0.00156994
8	19703012	intron	SMIM20	-0.00189717	5.88e-06	0.00269707
8	20030292	intron	RBPJ	0.00122391	1.38e-05	0.00493287
8	32589943	intron	ENSSSCG00000008799	0.00160618	0.000313838	0.0384726
8	32759346	intron	ENSSSCG00000008799	-0.0015726	1.3e-05	0.00474453
8	33378326	intergenic		0.00214436	7.26e-06	0.00313528
8	35145099	intron	YIPF7	-0.000828454	3.2e-05	0.00876357
8	35145175	intron	YIPF7	-0.00133756	7.24e-08	0.000107743
8	35145177	intron	YIPF7	-0.000836679	0.000401813	0.0450277
8	35149527	intron	YIPF7	-0.000289987	0.000272218	0.0349926
8	35185753	intron	GUF1	-0.00184967	8.82e-05	0.0169992
8	38747975	intron	OCIAD1	-0.0016732	7.28e-05	0.0152408
8	38748375	intron	OCIAD1	-0.000886107	0.000131647	0.0218974
8	38762810	intron	OCIAD1	-0.000808333	8.19e-05	0.0163093
8	38763383	intron	OCIAD1	-0.000781526	0.000205537	0.0290355
8	40192592	intron	ENSSSCG00000031636	0.000935169	0.000166484	0.025397
8	42050482	intron	ENSSSCG00000034254	-0.00281254	7.15e-07	0.000606408
8	42327508	intron	ENSSSCG00000008892	-0.000794051	0.000400178	0.0450091
8	47114512	intron	FAM198B	0.000996935	7.81e-05	0.0159015
8	55256602	intron	CEP135	-0.00257825	0.000205219	0.0290162
8	55256648	intron	CEP135	-0.00206215	0.000275628	0.0352246
8	65397946	intron	UBA6	0.000861523	0.000367307	0.0424442
8	69445561	intron	ANKRD17	-0.00165861	4.84e-05	0.0117282
8	71635935	intron	ENSSSCG00000008974	0.000862371	0.000240536	0.0323413
8	72708485	intron	ENSSSCG00000008987	0.0013131	0.000235748	0.031845
8	76672817	intron	FBXW7	0.0010487	0.000251373	0.033345
8	83250401	intron	OTUD4	-0.00292247	2.24e-06	0.00134287
8	83250402	intron	OTUD4	-0.00221113	0.000255026	0.0336427
8	83316144	intron	ABCE1	-0.00098914	0.000377163	0.0431217
8	86688299	intron	ENSSSCG00000038550	0.000721816	0.00025657	0.0337441
8	87702879	3_prime_UTR	NDUFC1	-0.00107482	0.000161239	0.0249598
8	92238783	intergenic		-0.00205231	0.000266341	0.0344652
8	96245274	intron	JADE1	0.00125398	9.3e-06	0.00374816
8	96887837	intergenic		-0.00186885	3.67e-06	0.00192398
8	96887853	intergenic		-0.000926287	0.000466038	0.0494944
8	96887854	intergenic		-0.00201362	1.03e-06	0.000792616
8	96888831	intergenic		-0.00208497	6.39e-11	6.78e-07
8	96888970	intergenic		-0.0026854	7.05e-08	0.000106726
8	96971884	intron	HSPA4L	-0.000736507	1.38e-05	0.00493287
8	99824602	intron	ANKRD50	-0.00129667	1.38e-05	0.00493486
8	99824621	intron	ANKRD50	-0.000671956	0.000168387	0.0255291
8	104511117	intron	USP53	0.00201502	6.93e-08	0.000105975
8	105038585	intron	METTL14	-0.00217651	0.000297301	0.0369591
8	108925548	intron	CAMK2D	-0.00104196	0.000293167	0.036762
8	109389627	intron	ANK2	-0.00178115	0.000147616	0.0236312
8	109756969	intergenic		-0.00192168	0.000358849	0.0418848
8	110074920	intron	LARP7	-0.000600264	0.000350803	0.0412743
8	110076141	intron	LARP7	-0.00246037	2.05e-13	5.45e-09
8	110076151	intron	LARP7	-0.00142821	2.09e-07	0.000250232
8	112226959	intergenic		0.000342647	6.35e-05	0.0139612
8	113468672	intron	RPL34	-0.000989168	3.46e-05	0.00919986
8	113469169	intron	RPL34	-0.00124254	7.42e-05	0.0154008
8	113469231	intron	RPL34	-0.00104243	0.000108047	0.0194451
8	114932821	intron	DKK2	0.00124113	3.52e-06	0.00186853
8	115452197	intron	AIMP1	-0.00235732	0.000268508	0.0346691
8	119478938	intron	ENSSSCG00000009172	-0.00116978	0.000211923	0.0296659
8	121291268	intergenic		-0.00200993	3.32e-06	0.00180383
8	121291696	intergenic		-0.0018376	0.000218659	0.0301855
8	132753326	intergenic		0.00104768	8.19e-07	0.000667825
8	133088568	intron	ARHGAP24	0.00156401	7.71e-05	0.015767
8	135422073	intergenic		-0.00126443	1.6e-05	0.00541625
8	135422134	intergenic		-0.000823215	5.95e-05	0.0134084
8	135841679	intergenic		-0.00174873	2.17e-05	0.00666342
8	135852250	intron	HNRNPD	-0.000560379	8.47e-05	0.0167003
8	135853057	intron	HNRNPD	-0.000527704	0.000120485	0.0207318
8	135853059	intron	HNRNPD	-0.000531664	0.000244874	0.032811
8	135853311	intron	HNRNPD	-0.000852353	0.000218112	0.0301345
8	137752807	intron	ANTXR2	0.000775557	0.000113991	0.0200717
9	124684	intron	IPO7	-0.000990921	0.000341719	0.0407996
9	124685	intron	IPO7	-0.00247729	3.72e-07	0.000369111
9	124723	intron	IPO7	-0.00191878	6.09e-05	0.0135679
9	420937	intergenic		-0.00247538	2.5e-05	0.00731634
9	7237069	intron	ARAP1	0.000610192	0.000327257	0.0395743
9	7452356	intron	FCHSD2	0.00130769	0.000267933	0.0346213
9	7556158	intron	FCHSD2	0.00132969	2.07e-05	0.00645745
9	10570357	3_prime_UTR	ENSSSCG00000032157	-0.00170115	9.95e-06	0.00394463
9	11164626	intergenic		-0.00215543	8.7e-05	0.0169263
9	17224633	intergenic		-0.0010051	4.58e-10	2.68e-06
9	17227619	intergenic		-0.000724337	1.17e-06	0.000856785
9	17231445	intergenic		-0.00126421	7.52e-05	0.0154916
9	17233201	intergenic		-0.000647494	0.000360003	0.0419207
9	17234330	intergenic		-0.00143785	1.41e-06	0.000986288
9	17407169	3_prime_UTR	ANKRD42	-0.00104466	0.000266522	0.0344652
9	17407377	3_prime_UTR	ANKRD42	-0.00127774	9.05e-05	0.017207
9	17416471	3_prime_UTR	CCDC90B	-0.000465205	0.000262031	0.0342235
9	17416482	3_prime_UTR	CCDC90B	-0.000681563	1.37e-05	0.00493287
9	20277539	intron	CCDC81	-0.00262593	3.92e-06	0.00200996
9	27165931	intergenic		0.00109121	2.48e-05	0.00728436
9	33695101	intron	DCUN1D5	-0.00192618	0.00047239	0.0498421
9	34616441	intron	PDGFD	-0.0020521	3.34e-05	0.00899726
9	35753179	intron	GRIA4	0.000726985	0.000316022	0.0385731
9	36531265	intron	ACAT1	-0.00133049	0.000128867	0.0216901
9	36856953	3_prime_UTR	KDELC2	0.00144517	0.00015112	0.0240293
9	36856973	3_prime_UTR	KDELC2	0.000894843	0.000195713	0.0281397
9	36857098	3_prime_UTR	KDELC2	-0.00186468	2.3e-05	0.00697672
9	39750537	intron	DLAT	-0.00111583	8.83e-05	0.0169992
9	39752359	intron	DLAT	-0.0011504	1.4e-05	0.00498041
9	45715591	3_prime_UTR	ENSSSCG00000034527	-0.000882859	7.5e-05	0.0154916
9	47620274	3_prime_UTR	ARHGEF12	0.000829864	7.84e-06	0.00335121
9	49980701	3_prime_UTR	HSPA8	0.000964487	1.71e-05	0.0056923
9	49981191	3_prime_UTR	HSPA8	0.000965331	0.000262699	0.0342632
9	60812649	intron	VPS26B	-0.00210135	9.83e-05	0.0182627
9	65058197	3_prime_UTR	PPP1R15B	0.000699221	3.54e-05	0.00935896
9	66295348	intergenic		0.00126708	1.43e-05	0.00500883
9	66407998	intron	NUCKS1	-0.002795	0.000418353	0.0460598
9	72023146	intron	AKAP9	-0.00116458	9.01e-06	0.00365637
9	72023192	intron	AKAP9	-0.00242779	1.11e-10	8.55e-07
9	72285186	intron	ANKIB1	0.000689394	0.000368964	0.0425649
9	74340238	intron	CASD1	-0.0052442	0.000191672	0.0278181
9	75204697	intergenic		0.000886092	0.000178092	0.0265234
9	77912595	intron	ENSSSCG00000023886	-0.00201747	0.000161184	0.0249598
9	81856257	intron	ENSSSCG00000037256	-0.00235291	8.73e-06	0.00356864
9	81856814	intron	ENSSSCG00000037256	-0.00172149	0.000109877	0.0196437
9	81856893	intron	ENSSSCG00000037256	-0.00135167	0.000169769	0.0256639
9	85876759	intron	ANKMY2	-0.00285917	1.07e-05	0.00414519
9	91599316	intergenic		-0.00228304	0.000362861	0.042106
9	99327159	intron	SEMA3C	0.000743641	0.000275549	0.0352246
9	99327160	intron	SEMA3C	0.000743641	0.000275549	0.0352246
9	102378547	intron	RSBN1L	-0.00142577	2.05e-05	0.00645745
9	102474233	intergenic		0.0010362	1.13e-06	0.000845106
9	103369107	intron	PSMC2	-0.00201331	0.000342324	0.0407996
9	105429683	3_prime_UTR	RINT1	-0.00283099	2.03e-10	1.41e-06
9	105429700	3_prime_UTR	RINT1	-0.00158671	3.72e-05	0.00969039
9	105429733	3_prime_UTR	RINT1	-0.00282474	5.56e-10	3.04e-06
9	105429734	3_prime_UTR	RINT1	-0.00233158	2.2e-07	0.000256426
9	105959061	intron	ENSSSCG00000015434	0.000396581	0.00021633	0.0299845
9	109400360	intron	EZH2	-0.00325296	0.000170029	0.0256648
9	109400406	intron	EZH2	-0.00332737	3.74e-05	0.00971513
9	113771300	intron	PPFIA4	-0.00339971	1.17e-07	0.000163984
9	113771356	intron	PPFIA4	-0.00290316	6.06e-07	0.000533146
9	113771379	intron	PPFIA4	-0.00310575	1.83e-06	0.00117773
9	113771427	intron	PPFIA4	-0.00140392	0.000302055	0.0373793
9	113771849	intron	PPFIA4	-0.00109629	0.000114825	0.0201669
9	113771882	intron	PPFIA4	-0.00325353	1.37e-06	0.000967843
9	113771883	intron	PPFIA4	-0.00327693	1.65e-06	0.001099
9	113771943	intron	PPFIA4	-0.001646	4.53e-05	0.0111699
9	116091874	intergenic		0.000743749	0.000125345	0.0212026
9	116092529	intergenic		-0.00427492	6.25e-05	0.0138805
9	116092649	intergenic		-0.00184176	0.000314067	0.0384729
9	116172032	intron	ZBTB37	-0.00200444	0.000166699	0.025397
9	116172830	intron	ZBTB37	-0.00128873	0.000269214	0.0347339
9	116172833	intron	ZBTB37	-0.00106757	8.07e-05	0.0161645
9	117948805	intron	RFWD2	0.000320543	0.000325735	0.0394746
9	118011825	intron	RFWD2	0.00136137	0.000117723	0.0204433
9	120916148	intron	ABL2	0.00131485	9.73e-06	0.0038843
9	126265299	intron	RNF2	0.000823312	0.000449991	0.0483202
9	126265308	intron	RNF2	0.00116678	5.17e-06	0.00247129
9	130372184	intron	RPS6KC1	-0.00198969	0.000328046	0.0396415
10	706397	intron	TROVE2	0.000867709	0.000173657	0.0260502
10	762875	intergenic		0.000660714	0.00027862	0.0354317
10	10174290	intron	2018-03-02	0.000860297	0.000285715	0.0360943
10	13779502	intron	TMEM63A	-0.00322043	3.6e-05	0.00945236
10	14704608	intron	CDC42BPA	-0.00237788	0.000251037	0.0333265
10	15046132	intron	AHCTF1	-0.00227556	2.78e-05	0.00788446
10	15046729	intron	AHCTF1	-0.00125646	0.000204466	0.0289807
10	17492613	intron	HNRNPU	-0.00115424	0.000135878	0.02236
10	17492614	intron	HNRNPU	-0.00122067	0.000109751	0.0196437
10	25442896	intron	AAED1	-0.000964171	8.81e-05	0.0169992
10	25442991	intron	AAED1	-0.000523501	0.000274002	0.0351379
10	25443197	3_prime_UTR	AAED1	-0.00074431	6.41e-05	0.0140241
10	25443226	3_prime_UTR	AAED1	-0.000695978	3.78e-05	0.00977551
10	25443245	3_prime_UTR	AAED1	-0.00129792	9.53e-09	2.57e-05
10	25443253	3_prime_UTR	AAED1	-0.000772795	2.96e-05	0.00826929
10	26113630	3_prime_UTR	ENSSSCG00000010941	0.000703125	0.000249655	0.0332209
10	29217566	3_prime_UTR	GOLM1	0.000745194	6.91e-08	0.000105975
10	29217567	3_prime_UTR	GOLM1	0.00106444	1.95e-07	0.00023817
10	32624465	intron	UBAP1	0.00075774	3.79e-05	0.00977551
10	39912891	intergenic		0.00126142	2.03e-07	0.000244579
10	39919932	intergenic		0.0010436	0.000226392	0.0309009
10	40011160	intron	WAC	-0.00264133	6.68e-06	0.00296812
10	40011172	intron	WAC	-0.00220886	3.24e-05	0.00882266
10	40020335	intron	WAC	-0.00177929	0.000402828	0.0450819
10	40793203	3_prime_UTR	MTPAP	-0.0020575	1.3e-08	3.38e-05
10	40793251	3_prime_UTR	MTPAP	-0.00170919	0.000198225	0.0284286
10	41371067	intron	SVIL	-0.0010332	0.000120431	0.0207318
10	42181798	intron	ZEB1	-0.00246268	3.42e-06	0.00183271
10	42466569	intron	ARHGAP12	-0.00207704	0.000110453	0.0197089
10	43909729	intron	HACD1	-0.000850738	0.000204738	0.028995
10	56281853	3_prime_UTR	NRP1	0.00128195	1.62e-05	0.005445
10	56281865	3_prime_UTR	NRP1	0.000994088	3.87e-05	0.00993392
10	60620266	intron	ENSSSCG00000011121	0.00104801	0.000195894	0.0281419
10	60620286	intron	ENSSSCG00000011121	0.000828113	2.44e-05	0.00725936
11	521973	intron	PSPC1	-0.00124462	1.14e-06	0.000847378
11	522024	intron	PSPC1	-0.00233923	9.27e-09	2.57e-05
11	522072	intron	PSPC1	-0.00189164	8.97e-08	0.000128927
11	522073	intron	PSPC1	-0.00182678	2.59e-07	0.000285171
11	522144	intron	PSPC1	-0.00141627	1.75e-06	0.00115655
11	528842	intron	PSPC1	0.000643572	4e-05	0.0102158
11	602468	intron	ENSSSCG00000009568	-0.00376106	0.000157341	0.0246033
11	610299	intron	ENSSSCG00000009568	-0.00111571	0.000293749	0.0367638
11	1458199	intron	MICU2	-0.0019122	2.25e-07	0.000256426
11	1458258	intron	MICU2	-0.00162715	4.2e-06	0.00210027
11	1458295	intron	MICU2	-0.00202104	4.5e-06	0.00219795
11	1458296	intron	MICU2	-0.00238423	1.62e-06	0.0010864
11	1458687	intron	MICU2	-0.000694638	0.000292865	0.0367513
11	2393935	missense	SACS	0.00132354	4.05e-05	0.0103175
11	8970619	intron	N4BP2L2	-0.00148039	0.000242508	0.0325507
11	8970627	intron	N4BP2L2	-0.00145552	9.09e-05	0.0172727
11	8970705	intron	N4BP2L2	-0.00169618	3.38e-06	0.00182671
11	8970734	intron	N4BP2L2	-0.000971342	0.000346493	0.0410806
11	9097792	intron	PDS5B	-0.00157321	8.21e-05	0.0163118
11	9127070	intron	PDS5B	-0.000750749	0.000419907	0.0460814
11	12804010	intron	ALG5	0.00194735	1.81e-06	0.00117266
11	14486745	intron	LHFPL6	0.000625836	0.000221172	0.030458
11	19164399	intron	RCBTB2	-0.00103727	1.17e-05	0.00437027
11	22233968	3_prime_UTR	GPALPP1	0.000458898	7.39e-05	0.0153642
11	22233979	3_prime_UTR	GPALPP1	0.000726573	1.17e-05	0.00437027
11	25920293	intron	SUGT1	-0.00207305	0.000203431	0.0288822
11	33404683	intron	TDRD3	-0.00207018	0.000253092	0.0334998
11	39292803	intergenic		0.00165046	1.7e-05	0.00568075
11	39443194	intron	PCDH9	-0.00182798	4.56e-05	0.0111699
11	46442814	intron	KLF12	-0.0021715	0.000161076	0.0249598
11	48111331	intron	LMO7	-0.000905934	5.85e-05	0.0132236
11	48111363	intron	LMO7	-0.000399647	0.000139418	0.0227659
11	48112404	intron	LMO7	-0.00097238	0.000294442	0.0367638
11	48112440	intron	LMO7	-0.0035338	1.55e-11	2.54e-07
11	48112442	intron	LMO7	-0.000795846	7.25e-05	0.0152336
11	48112447	intron	LMO7	-0.00214016	7.95e-10	3.85e-06
11	48112464	intron	LMO7	0.000775102	7.53e-05	0.0154916
11	48112495	intron	LMO7	-0.00142318	2.08e-05	0.00645745
11	49130664	intergenic		-0.00134345	0.000195601	0.0281397
11	63750663	intron	GPR180	0.000839899	0.000300561	0.0372487
11	65465287	intron	UGGT2	-0.00372306	1.65e-06	0.001099
11	65465376	intron	UGGT2	-0.00377541	7.31e-08	0.000107803
11	67459232	3_prime_UTR	STK24	0.000760197	7.02e-06	0.00305238
11	74252659	intron	ARGLU1	-0.00178222	0.00029614	0.0369165
11	77219529	intron	NAXD	-0.00245003	7.88e-05	0.0159041
11	77219537	intron	NAXD	-0.00228462	0.000190615	0.0277419
12	1112047	intron	ARHGDIA	-0.00198255	1.46e-06	0.00100208
12	1223005	3_prime_UTR	ARL16	-0.00251102	3.03e-06	0.00169295
12	1223126	3_prime_UTR	ARL16	-0.00309832	2.76e-07	0.000296305
12	1223134	3_prime_UTR	ARL16	-0.00266368	1.04e-06	0.000796853
12	1223135	3_prime_UTR	ARL16	-0.00116778	5.85e-06	0.00269637
12	1223174	3_prime_UTR	ARL16	-0.0013935	5.24e-05	0.0123251
12	1223740	3_prime_UTR	ARL16	-0.00165825	1.39e-05	0.00493987
12	1223743	3_prime_UTR	ARL16	-0.00255179	2.46e-06	0.00146409
12	1223776	3_prime_UTR	ARL16	-0.0014536	8.35e-05	0.0165067
12	1223807	3_prime_UTR	ARL16	-0.00287496	1.95e-08	4.6e-05
12	1223808	3_prime_UTR	ARL16	-0.00174234	5.42e-07	0.000491749
12	1224140	3_prime_UTR	ARL16	-0.000911402	7.85e-05	0.0159041
12	1224141	3_prime_UTR	ARL16	-0.000910993	2.52e-05	0.00733796
12	1265714	intron	NPLOC4	-0.00230062	3.4e-05	0.00910151
12	1266778	intron	NPLOC4	-0.00190334	7.82e-05	0.0159015
12	6000468	intron	GRB2	0.00100768	1.38e-05	0.00493287
12	6079069	intron	NUP85	-0.00269339	0.000250531	0.0332853
12	11352413	intron	ABCA9	0.000963409	0.000230547	0.0313169
12	11729601	intron	WIPI1	-0.0025401	0.000288828	0.0363793
12	14392821	intron	SMURF2	-0.00193915	0.000340863	0.0407836
12	15128586	intron	DDX42	-0.00148412	0.000163657	0.0250959
12	15658452	intron	TANC2	0.0017891	0.000358119	0.0418738
12	16152772	intron	TLK2	0.00100666	4.61e-05	0.0112746
12	18333364	intron	NMT1	-0.00195807	0.000119379	0.0206252
12	18534767	intron	GJC1	-0.00192106	2.07e-05	0.00645745
12	20879060	intron	FKBP10	0.000797106	0.000101837	0.0186383
12	24200315	3_prime_UTR	PNPO	-0.00104648	0.000329147	0.0397462
12	24200380	3_prime_UTR	PNPO	-0.00107052	6.06e-05	0.0135679
12	26361554	intron	SGCA	-0.00068971	0.000206502	0.0291232
12	26361585	intron	SGCA	-0.001209	2.22e-06	0.00133666
12	26365127	intron	SGCA	-0.00155046	1.09e-05	0.00416031
12	35369270	intron	TRIM37	0.00179931	2.09e-05	0.00645745
12	35369271	intron	TRIM37	0.00179684	0.000201485	0.028678
12	35415014	intron	SKA2	-0.00178876	3.69e-05	0.00963748
12	36347838	intron	MED13	-0.00217189	7.61e-05	0.0156026
12	36377791	intron	MED13	-0.00166681	8.75e-06	0.00356864
12	36378876	intron	MED13	-0.00234244	4.09e-09	1.39e-05
12	36378906	intron	MED13	-0.00199418	6.57e-10	3.43e-06
12	38106604	intron	GGNBP2	-0.00137312	1.74e-05	0.00576103
12	38106622	intron	GGNBP2	-0.00099653	0.00034281	0.0407996
12	42573125	intron	ZNF207	-0.00172595	3.31e-07	0.000341568
12	42592673	intron	ZNF207	-0.00174317	5.52e-05	0.0127137
12	42592675	intron	ZNF207	-0.00203554	1.49e-05	0.00513136
12	42592708	intron	ZNF207	-0.00170809	1.08e-05	0.00414949
12	42794936	intron	RNF135	-0.00203025	5.34e-06	0.00252218
12	42795307	3_prime_UTR	RNF135	0.000774972	0.000166524	0.025397
12	47316889	intron	VPS53	0.00212717	3.81e-05	0.00982349
12	47675162	intron	CRK	0.000363901	0.00019881	0.0284644
12	48497850	intergenic		0.000815951	0.000363083	0.042106
12	48728399	intron	PAFAH1B1	-0.00283704	2.51e-08	5.45e-05
12	55368682	intron	MYH3	-0.000623146	8.68e-05	0.0169097
12	59822079	intron	ULK2	0.00179433	1.51e-05	0.005167
12	59939092	intron	ALDH3A2	-0.00225687	2.6e-06	0.00152687
13	10058963	intergenic		0.000750757	5e-06	0.00240079
13	12511681	intron	TOP2B	-0.00117833	8.54e-05	0.016744
13	12511691	intron	TOP2B	-0.00183377	8.63e-07	0.000693833
13	14755113	3_prime_UTR	AZI2	-0.00200835	0.000122585	0.0209105
13	14755140	3_prime_UTR	AZI2	-0.00166031	0.000421321	0.0461768
13	15740261	intron	RBMS3	-0.00260142	7.25e-06	0.00313528
13	25198521	intron	CTNNB1	-0.00216589	1e-05	0.00395149
13	27914872	intron	ZNF35	-0.00157309	4.89e-05	0.0118221
13	28206938	3_prime_UTR	EXOSC7	-0.0010013	0.00011398	0.0200717
13	28206993	3_prime_UTR	EXOSC7	-0.00236856	1.09e-09	4.74e-06
13	28207005	3_prime_UTR	EXOSC7	-0.0014009	5.21e-08	8.58e-05
13	28207022	3_prime_UTR	EXOSC7	-0.00197057	2.65e-09	9.78e-06
13	28207041	3_prime_UTR	EXOSC7	-0.000865261	6.34e-05	0.0139461
13	28208268	3_prime_UTR	EXOSC7	-0.00212748	1.69e-11	2.54e-07
13	28208336	3_prime_UTR	EXOSC7	-0.00133686	1.89e-09	7.12e-06
13	28208346	3_prime_UTR	EXOSC7	-0.00106062	2.02e-07	0.000244262
13	28208353	3_prime_UTR	EXOSC7	-0.00119974	4.7e-05	0.0114438
13	28208366	3_prime_UTR	EXOSC7	-0.00228764	2.14e-11	2.79e-07
13	30326389	intergenic		-0.00163177	3.11e-05	0.00854506
13	30326401	intergenic		-0.00175385	0.000303026	0.0374721
13	30328618	intergenic		-0.0013422	0.000201049	0.0286513
13	31853940	intron	USP4	-0.00174593	0.000419595	0.0460814
13	33037436	3_prime_UTR	C3orf18	-0.000937034	2.95e-05	0.0082523
13	34821342	intron	GNL3	-0.00144344	1.61e-05	0.00544
13	34821345	intron	GNL3	-0.00155901	6.53e-06	0.00291191
13	34833752	intron	GLT8D1	-0.00252922	5.46e-06	0.00256378
13	34836269	intron	GLT8D1	-0.000962439	0.000193595	0.0279536
13	38513479	intron	FAM208A	-0.0012592	3.38e-05	0.00906726
13	38515862	intron	FAM208A	-0.00128406	0.000200553	0.0286513
13	46126654	intron	ADAMTS9	0.00139581	7.31e-05	0.0152582
13	47517442	intron	ENSSSCG00000036148	0.00107802	0.000310011	0.0381413
13	47548124	intron	ENSSSCG00000036148	0.000818068	6.48e-05	0.014085
13	49034725	intron	SUCLG2	-0.00209364	0.000392335	0.0444075
13	54282710	intron	GXYLT2	0.00270585	3.26e-06	0.00178159
13	54300746	intergenic		-0.000924796	0.000415614	0.0459371
13	54811711	intergenic		-0.00186545	1.4e-05	0.00496488
13	54846384	intergenic		-0.000891284	1.38e-05	0.00493287
13	61404845	intergenic		0.000304025	0.000217231	0.0300617
13	65132134	intron	ENSSSCG00000033575	-0.00219616	0.000109339	0.0196324
13	65132960	intron	ENSSSCG00000033575	-0.00240861	0.00018538	0.027231
13	65754598	intergenic		-0.000964948	9.39e-06	0.003775
13	65754657	intergenic		-0.000550772	0.000419888	0.0460814
13	65754662	intergenic		-0.00037156	0.000390056	0.044257
13	66069923	intron	TADA3	-0.00213997	5.13e-07	0.000474252
13	68584302	intron	RAF1	-0.000783229	0.000402326	0.0450554
13	69471327	intron	NR2C2	-0.00242193	4.95e-05	0.011856
13	71708837	intron	COPG1	-0.00184241	4.47e-05	0.0110814
13	71833063	intron	RAB7A	0.000862482	0.000437747	0.0473723
13	74714055	intron	CDV3	-0.00112895	0.000170901	0.0257507
13	77746815	intron	STAG1	-0.00179341	7.33e-05	0.0152739
13	81769385	intron	SLC25A36	-0.0014267	0.000364708	0.0422366
13	81771238	intron	SLC25A36	-0.00141254	0.000406674	0.0453031
13	82559939	intergenic		-0.00207348	4.48e-07	0.000426787
13	82562785	intergenic		-0.0022351	9.27e-05	0.0175225
13	82952895	3_prime_UTR	GK5	-0.00116633	4.55e-05	0.0111699
13	83723870	intron	U2SURP	-0.000527676	0.000270643	0.0348388
13	83723878	intron	U2SURP	-0.000983714	4.79e-06	0.00231994
13	83723959	intron	U2SURP	-0.00152804	0.000289638	0.0364542
13	90110018	intron	RNF13	0.000701107	0.00039296	0.0444171
13	92680826	intron	MBNL1	-0.000935605	0.000468935	0.0496629
13	92681562	intron	MBNL1	-0.00117939	0.000212539	0.0297031
13	92681640	intron	MBNL1	-0.00150083	7.73e-05	0.0157784
13	98184373	intron	RSRC1	0.00127925	1.42e-05	0.00500484
13	98449412	intron	GFM1	-0.00302711	6.44e-05	0.0140441
13	100088915	intron	SMC4	-0.00346707	7.91e-07	0.000651603
13	100118591	3_prime_UTR	SMC4	-0.0024581	1.63e-07	0.000213864
13	100118594	3_prime_UTR	SMC4	-0.00137763	0.000202755	0.0288104
13	107794185	intron	MECOM	0.00121734	4.09e-05	0.0103714
13	110710310	intron	FNDC3B	-0.00286914	3.78e-06	0.00196284
13	110877506	intron	FNDC3B	-0.00215354	1.23e-06	0.000890268
13	110877507	intron	FNDC3B	-0.00109651	3.04e-05	0.00842868
13	113195776	intergenic		0.000941794	5.98e-05	0.013428
13	117119306	3_prime_UTR	ZMAT3	0.000643441	0.000266521	0.0344652
13	117372999	intergenic		-0.00185011	8.33e-05	0.0164991
13	117414188	intron	MFN1	-0.00197337	0.000190906	0.027753
13	117416117	intron	MFN1	-0.00205268	4.88e-05	0.0118101
13	117416153	intron	MFN1	-0.00139999	2.62e-06	0.00153145
13	117425047	intron	MFN1	-0.00107215	0.00018751	0.0274251
13	117425048	intron	MFN1	-0.000793994	0.000109429	0.0196324
13	117430468	intron	MFN1	-0.0020644	0.000114342	0.020103
13	117430472	intron	MFN1	-0.00289181	4.8e-08	8.22e-05
13	117430522	intron	MFN1	-0.00189024	0.000234498	0.0317519
13	117430537	intron	MFN1	-0.00216319	6.92e-07	0.000592754
13	118883314	intron	FXR1	-0.000962934	1.41e-05	0.00498041
13	121594425	intron	KLHL24	-0.00226089	5.12e-05	0.0122096
13	126469813	intergenic		0.000977742	1.99e-06	0.00124749
13	131577684	intergenic		-0.00217829	9.78e-05	0.018216
13	131578307	intergenic		-0.00209644	1.85e-05	0.00604438
13	131578420	intergenic		-0.00115432	5.3e-05	0.0123713
13	131603409	intron	TMEM44	-0.00170877	5.38e-05	0.0124422
13	133712460	intron	UBXN7	-0.00243888	0.000125749	0.0212498
13	133833716	intron	PCYT1A	0.0014014	3.76e-06	0.00196284
13	134365158	intron	FYTTD1	-0.00200982	0.000133	0.0220575
13	134368112	intron	FYTTD1	-0.00184479	0.000408905	0.0455218
13	134368236	intron	FYTTD1	-0.00259435	1.21e-07	0.000168553
13	134382830	intron	FYTTD1	-0.000843136	0.000131307	0.0218974
13	134591070	3_prime_UTR	ENSSSCG00000040273	-0.00124662	8.53e-06	0.00351983
13	140292425	intron	GSK3B	-0.00128259	0.00046985	0.0496978
13	140293587	intron	GSK3B	-0.00194061	1.73e-07	0.000221466
13	140729295	3_prime_UTR	CD80	-0.00185757	7.08e-05	0.0150881
13	140729297	3_prime_UTR	CD80	-0.0010504	0.000291214	0.0365983
13	140730274	3_prime_UTR	CD80	-0.0020618	4.02e-08	7.38e-05
13	144953203	intergenic		0.00104329	0.000265596	0.0344652
13	144979423	intergenic		0.00107859	3.26e-07	0.000341107
13	146218724	3_prime_UTR	NAA50	-0.00241517	3.06e-09	1.08e-05
13	146218729	3_prime_UTR	NAA50	-0.00106595	0.000121382	0.0208229
13	146218775	3_prime_UTR	NAA50	-0.00104062	0.000272603	0.0350114
13	146223000	intergenic		-0.00201748	1.51e-05	0.005167
13	146223066	intergenic		-0.0016819	0.00015057	0.0239778
13	147773893	intron	ABHD10	-0.0029686	1.34e-05	0.00487304
13	147814345	intron	PHLDB2	-0.00121069	0.000365636	0.0422864
13	147814396	intron	PHLDB2	-0.00297651	5.98e-07	0.000528831
13	150939934	intron	KIAA1524	-0.00262294	7.3e-06	0.00314161
13	157487631	intron	PCNP	-0.000684545	0.000123991	0.0210576
13	157498913	intergenic		-0.00105533	0.000133439	0.0220758
13	158683224	intron	TBC1D23	-0.00162901	2.73e-05	0.00777442
13	158700671	intron	TBC1D23	-0.00134887	0.000437812	0.0473723
13	162420235	intron	CRYBG3	-0.00271858	1.83e-06	0.00117773
13	162505300	3_prime_UTR	ARL6	-0.00119582	4.93e-05	0.011856
13	162505305	3_prime_UTR	ARL6	-0.00119679	0.000362873	0.042106
13	162506335	3_prime_UTR	ARL6	-0.000769705	0.000247036	0.0329611
13	169682858	intron	ENSSSCG00000037840	0.00115656	0.00040634	0.0452957
13	169682867	intron	ENSSSCG00000037840	0.00142114	8.75e-05	0.0169388
13	169682870	intron	ENSSSCG00000037840	0.00182443	2.36e-05	0.00710434
13	181069624	intergenic		0.000875589	0.000457786	0.0489385
13	192257360	intron	ENSSSCG00000028724	-0.00205409	0.00035423	0.0415426
13	197199746	intron	DONSON	0.000913682	0.000429038	0.0467508
13	200869858	3_prime_UTR	DSCR3	-0.000819607	0.000147117	0.023629
13	200922293	intron	DSCR3	0.000885684	0.000373356	0.0428
13	207045075	intron	ENSSSCG00000025525	-0.0016838	0.000159802	0.0248964
13	207502669	intron	PTTG1IP	-0.00259699	0.00028824	0.0363321
13	207502692	intron	PTTG1IP	-0.00237749	0.000227726	0.0310581
13	207581451	intron	FAM207A	0.00162757	3.05e-05	0.00842868
13	207748884	intron	ADARB1	-0.00203066	0.000221482	0.0304759
14	6794616	3_prime_UTR	PPP3CC	-0.000761982	0.000230274	0.0313169
14	6796500	3_prime_UTR	PPP3CC	-0.00130242	6.56e-05	0.0142009
14	7567268	3_prime_UTR	ENSSSCG00000031871	-0.00112008	0.000103019	0.0187535
14	7567303	3_prime_UTR	ENSSSCG00000031871	-0.00104078	5.35e-05	0.0124192
14	20709577	intron	PALLD	-0.00326844	1.55e-08	3.92e-05
14	20709578	intron	PALLD	-0.00297347	4.06e-08	7.38e-05
14	22556709	intron	ENSSSCG00000009729	-0.00140226	0.000176471	0.0263681
14	23566915	intron	SFSWAP	0.000948018	0.000429506	0.0467718
14	29599038	intron	SBNO1	0.000734791	7.08e-05	0.0150881
14	29644573	intergenic		0.000928781	0.000110857	0.0197402
14	29645300	3_prime_UTR	C12orf65	-0.00161336	2.25e-07	0.000256426
14	29751122	intron	PITPNM2	0.00172193	3.36e-05	0.00903986
14	30081201	intron	ENSSSCG00000009788	-0.00154513	1.69e-05	0.00564915
14	30268100	intron	ZCCHC8	-0.00111267	0.000337747	0.0404678
14	30281661	intron	ZCCHC8	-0.00144822	0.000135038	0.022265
14	30281742	intron	ZCCHC8	-0.00148247	5.62e-05	0.0128587
14	30493256	3_prime_UTR	ENSSSCG00000028005	0.00159204	5.76e-05	0.0130811
14	30669571	intron	BCL7A	0.000799384	0.000265348	0.0344652
14	31305243	intron	ANAPC5	0.00108863	0.000336891	0.0404224
14	31692002	intron	ATP2A2	-0.000817901	7.2e-05	0.0151856
14	32885724	intron	ACAD10	0.000842241	0.000298796	0.0370841
14	32887300	intron	ACAD10	-0.00201561	1.35e-05	0.0048998
14	36117005	intron	MED13L	-0.00179172	3.01e-05	0.00836617
14	36117016	intron	MED13L	-0.0022868	3e-07	0.0003185
14	36143210	intron	MED13L	-0.00120683	0.000297571	0.0369591
14	39623362	intron	NAA25	-0.00256082	0.000110882	0.0197402
14	39690831	intron	ERP29	-0.00111301	0.000240566	0.0323413
14	39690832	intron	ERP29	-0.00190017	5.14e-07	0.000474252
14	39693689	intron	ERP29	-0.00239419	1.4e-06	0.000984773
14	39860978	intron	MAPKAPK5	-0.00167419	1.52e-06	0.00103668
14	39860979	intron	MAPKAPK5	-0.00168767	3.85e-07	0.000379456
14	40423926	3_prime_UTR	SRSF9	-0.000980686	0.000135477	0.0223157
14	40424303	3_prime_UTR	SRSF9	-0.00162651	8.71e-06	0.00356864
14	45997656	intron	CCDC117	-0.00160153	8.51e-05	0.0167252
14	46412791	intron	EWSR1	-0.00151134	0.000390239	0.044257
14	54689845	intron	ACTN2	-0.0017723	0.000355875	0.0416688
14	54711034	3_prime_UTR	ACTN2	-0.000878491	8.01e-06	0.00337856
14	54711039	3_prime_UTR	ACTN2	-0.000760373	1.85e-05	0.00605152
14	54725388	intron	ACTN2	-0.000592618	0.000416699	0.0459961
14	55944447	intron	ARID4B	0.00133712	1.48e-05	0.00509003
14	59019799	intergenic		0.000852807	0.000149583	0.0238744
14	59024367	intergenic		-0.000520607	0.00023331	0.0316163
14	61065790	3_prime_UTR	ZNF248	-0.0023024	5.73e-07	0.000511663
14	61065809	3_prime_UTR	ZNF248	-0.00199429	1.44e-06	0.000998871
14	61065833	3_prime_UTR	ZNF248	-0.00195357	4.56e-07	0.00043257
14	61068531	intergenic		0.00123969	0.000446778	0.048036
14	64247434	intron	ENSSSCG00000010214	-0.0045075	0.000198501	0.0284442
14	66600306	intron	NRBF2	0.0010552	0.000162543	0.0250115
14	71110119	intron	SIRT1	-0.0013337	0.000151913	0.0240424
14	71390344	intron	MYPN	-0.00175051	0.000342317	0.0407996
14	71394980	intergenic		0.000205493	3.6e-05	0.00945236
14	71992696	intron	DDX50	0.000884851	0.000290136	0.0364898
14	71999263	intron	DDX50	0.00184455	0.000436462	0.0472864
14	75329984	intron	MICU1	-0.000871063	4.3e-06	0.00213513
14	75330020	intron	MICU1	-0.0023673	2.53e-08	5.45e-05
14	75330026	intron	MICU1	-0.0022847	3.89e-08	7.24e-05
14	75330027	intron	MICU1	-0.00378218	5.87e-14	1.99e-09
14	75331963	intron	MICU1	-0.00211793	8.43e-10	3.97e-06
14	75340281	intron	MICU1	-0.00136911	5.73e-06	0.00265837
14	75340307	intron	MICU1	-0.00129909	1.37e-08	3.52e-05
14	75345489	intron	MICU1	-0.000871418	5.83e-05	0.0132011
14	76062139	intron	FAM149B1	-0.00275028	2.09e-05	0.00645745
14	76341192	intron	USP54	0.000870517	0.000101319	0.0186038
14	81542401	intron	ZMIZ1	0.00172593	1.9e-08	4.53e-05
14	87675453	intron	ENSSSCG00000010359	-0.00109821	2e-05	0.00637485
14	87786897	intron	BMPR1A	0.000353844	4.56e-05	0.0111699
14	87864705	intron	BMPR1A	0.000924213	2.66e-05	0.00766822
14	87895223	intergenic		0.000762386	0.000151441	0.0240424
14	91530951	intron	CXCL12	0.00154602	1.92e-06	0.00122331
14	99816875	intron	ATAD1	-0.00140939	0.000139036	0.0227254
14	105696822	intron	PLCE1	-0.00141013	0.000210714	0.0295454
14	105764883	intergenic		-0.00198285	1.93e-06	0.00122501
14	105765169	intergenic		-0.00113473	6.92e-09	2.13e-05
14	105765200	intergenic		-0.00103663	0.000160458	0.0249598
14	105765635	intergenic		-0.000765618	7.88e-05	0.0159041
14	105765758	intergenic		-0.000583469	5.82e-07	0.000517093
14	105766809	5_prime_UTR	ENSSSCG00000035794	-0.000965056	6.5e-06	0.00291191
14	105766812	5_prime_UTR	ENSSSCG00000035794	-0.00236755	1.31e-09	5.55e-06
14	105766817	5_prime_UTR	ENSSSCG00000035794	-0.000774	5.3e-05	0.0123713
14	105766825	5_prime_UTR	ENSSSCG00000035794	-0.000559179	9.04e-05	0.017207
14	105766866	5_prime_UTR	ENSSSCG00000035794	-0.00149644	1.78e-05	0.00586964
14	105766927	5_prime_UTR	ENSSSCG00000035794	-0.000433599	0.000181594	0.0267908
14	108312082	intron	LCOR	-0.00222849	0.00012043	0.0207318
14	110922437	intergenic		-0.00115805	8.78e-05	0.0169882
14	111380263	intron	CWF19L1	-0.00132493	0.000152243	0.0240499
14	112010454	intron	SLF2	-0.00101802	0.000262844	0.0342632
14	112828452	intron	MGEA5	-0.00125959	0.000109467	0.0196324
14	112828453	intron	MGEA5	-0.00207896	2.42e-08	5.45e-05
14	113843694	intron	ENSSSCG00000038633	-0.00133921	1.66e-07	0.000215808
14	114075381	intron	NT5C2	0.000480498	0.000253705	0.0335494
14	114537285	intron	SH3PXD2A	-0.00300134	7.44e-05	0.0154131
14	123014387	intron	VTI1A	0.00158017	0.000324689	0.0393823
14	123948445	intron	NRAP	-0.0010225	0.000225915	0.0308606
14	124490166	intron	CCDC186	-0.00146828	0.000203612	0.0288838
14	129446886	intron	TIAL1	-0.00228417	0.000323268	0.0392879
14	129708458	intron	MCMBP	0.00146636	2.02e-05	0.00640622
14	131600177	intron	NSMCE4A	-0.00198757	0.000392498	0.0444075
14	134144443	intron	ENSSSCG00000023560	-0.00175438	4.92e-05	0.0118535
14	134147370	intron	ENSSSCG00000023560	-0.00186395	0.000378256	0.0431866
14	135300145	intergenic		-0.00239874	4.53e-05	0.0111699
14	135300169	intergenic		-0.00518075	0.000193846	0.0279661
14	141257626	intron	ENSSSCG00000010774	-0.000564387	0.000121596	0.0208384
15	819024	intron	RIF1	-0.00150348	7.13e-05	0.015127
15	4116162	intron	ORC4	0.000843603	0.000192478	0.0278873
15	4149097	intron	ORC4	-0.000714428	0.000112294	0.0198664
15	15819103	intron	DARS	-0.00148235	0.000217912	0.0301314
15	20168167	3_prime_UTR	ACTR3	0.00136868	2.39e-05	0.00715927
15	47642408	intron	PLEKHA2	0.00115271	6.08e-05	0.0135679
15	48077035	intron	ENSSSCG00000015815	-0.00358443	2.11e-06	0.00130417
15	48081563	intron	ENSSSCG00000015815	-0.00246035	0.000102075	0.0186618
15	53991156	intron	WRN	-0.00110712	0.000261145	0.0341604
15	54342205	intergenic		0.000863915	0.000281622	0.0357637
15	59575024	intron	WDR33	-0.00094846	0.000458057	0.0489385
15	59579017	intron	WDR33	-0.00137347	0.000432458	0.0469426
15	59579552	intron	WDR33	-0.00110219	7.85e-05	0.0159041
15	59877373	intergenic		-0.00164953	4.32e-05	0.0108418
15	59877406	intergenic		-0.00303793	3.11e-06	0.00172172
15	60399721	intron	PRPF40A	-0.000731484	0.000453801	0.0486534
15	60399764	intron	PRPF40A	-0.00200516	7.87e-07	0.000650968
15	60421483	intron	PRPF40A	-0.00147043	2.53e-05	0.00735893
15	64772480	intron	ACVR1	0.000927486	0.000467746	0.0495989
15	66164275	3_prime_UTR	TANC1	0.00182701	0.000177049	0.0264189
15	66164278	3_prime_UTR	TANC1	0.00143822	7.27e-05	0.0152408
15	66665923	intron	2018-03-07	-0.00179416	4.17e-05	0.0105299
15	66688141	intron	2018-03-07	-0.00124506	8.67e-05	0.0169097
15	66691892	3_prime_UTR	2018-03-07	-0.00134368	2.83e-08	5.83e-05
15	66691970	3_prime_UTR	2018-03-07	-0.0007437	9.82e-05	0.018261
15	66692634	3_prime_UTR	2018-03-07	-0.000474041	0.000231242	0.0313862
15	66692639	3_prime_UTR	2018-03-07	-0.000786968	1.99e-05	0.00635685
15	66692692	3_prime_UTR	2018-03-07	-0.000836812	0.000147642	0.0236312
15	68881950	intron	FAP	-0.00122878	5.65e-05	0.0128921
15	68882091	intron	FAP	-0.00190141	0.000235105	0.0317834
15	75925826	intron	FASTKD1	0.00086915	7.16e-05	0.0151539
15	75950781	intron	PPIG	-0.00135167	0.000150655	0.0239778
15	75976161	intron	PPIG	-0.000463474	0.000415938	0.045943
15	75976236	intron	PPIG	-0.000618221	9.4e-05	0.0177211
15	76035233	intron	KLHL23	-0.00135577	0.000466177	0.0494944
15	76101823	intron	ENSSSCG00000028458	-0.00125142	2.96e-05	0.0082733
15	76257801	intron	UBR3	-0.000927088	5.31e-08	8.66e-05
15	77692835	3_prime_UTR	CYBRD1	0.00104609	2.47e-05	0.00728436
15	77811201	intron	DYNC1I2	-0.00174781	3.33e-06	0.00180584
15	77811309	intron	DYNC1I2	-0.00244591	1.99e-05	0.00635685
15	78651970	3_prime_UTR	ENSSSCG00000015958	-0.00272245	2.91e-05	0.00818937
15	79945568	intron	SP3	-0.000490429	6.48e-05	0.014085
15	79945586	intron	SP3	-0.00146965	3.61e-06	0.00190072
15	79945602	intron	SP3	-0.00113799	0.000100197	0.0184577
15	79957519	intron	SP3	-0.00168747	0.000433147	0.0469874
15	84435115	intergenic		-0.000521327	3.3e-05	0.00894567
15	84435128	intergenic		-0.000545507	6.08e-05	0.0135679
15	84437292	intergenic		-0.00112308	3.44e-06	0.00183271
15	84437308	intergenic		-0.00040631	9.23e-05	0.0174651
15	95530405	intron	GLS	0.00104078	2.44e-08	5.45e-05
15	101364472	intron	HSPD1	-0.00145406	3.34e-05	0.0089973
15	104058887	intron	SPATS2L	-0.00171374	0.000253133	0.0334998
15	104589857	intron	NIF3L1	0.00110091	3.71e-05	0.00968021
15	105262554	intron	TMEM237	0.000850786	5.35e-05	0.0124192
15	106446608	intron	CARF	0.00096026	2.08e-06	0.00129089
15	106771251	intergenic		-0.00233563	0.000101633	0.0186211
15	106771279	intergenic		-0.0016972	0.000206146	0.0290973
15	106771285	intergenic		-0.00269502	2.76e-07	0.000296305
15	106771328	intergenic		-0.00166787	5.86e-06	0.00269637
15	106771370	intergenic		-0.0028165	9.21e-06	0.00371892
15	106889830	intron	ABI2	0.00114634	6.59e-07	0.000570075
15	106991785	intron	ENSSSCG00000016119	-0.00183023	0.000161417	0.0249647
15	109411505	intron	NDUFS1	0.00101601	3.83e-08	7.22e-05
15	110778930	3_prime_UTR	METTL21A	-0.0021153	5.56e-05	0.0127395
15	110909728	3_prime_UTR	ENSSSCG00000024696	-0.000472867	8.64e-05	0.0168768
15	110909805	3_prime_UTR	ENSSSCG00000024696	-0.000561067	0.0003972	0.0448366
15	110910497	3_prime_UTR	ENSSSCG00000024696	-0.00151134	2.86e-08	5.83e-05
15	111359428	intron	ENSSSCG00000023264	-0.00226718	0.000130492	0.0218552
15	113044040	intron	ENSSSCG00000038840	-0.000979688	2.2e-06	0.00132847
15	113044041	intron	ENSSSCG00000038840	-0.000445297	0.000140936	0.0229037
15	121574969	intron	OBSL1	-0.000833855	4.35e-05	0.0108561
15	121574970	intron	OBSL1	-0.0019649	2.48e-05	0.00728436
15	130139178	intron	PID1	0.000776853	9.74e-05	0.01818
15	133752738	intron	DGKD	0.00144695	6.54e-06	0.00291191
15	137395363	intron	ENSSSCG00000016330	-0.00176383	0.00017932	0.0266174
15	137760342	intron	ILKAP	-0.00179579	0.000151912	0.0240424
15	139980889	intron	HDLBP	-0.000495208	7.23e-05	0.0152336
16	3723975	intron	TRIO	0.000691363	0.000140906	0.0229037
16	17855391	intron	C5orf22	-0.00164498	0.000133324	0.0220758
16	22231851	intron	NIPBL	0.000752802	0.000146733	0.023629
16	23629219	intergenic		-0.000900663	1.44e-05	0.00502241
16	23629281	intergenic		-0.00182743	2.05e-17	3.48e-12
16	23629691	intergenic		-0.00143774	3.78e-06	0.00196284
16	24606489	intron	DAB2	0.00106961	6.98e-06	0.00304491
16	29124613	intron	MRPS30	-0.00221304	8.82e-05	0.0169992
16	34043645	intron	ENSSSCG00000016898	-0.00100338	0.000398689	0.0449149
16	34043703	intron	ENSSSCG00000016898	-0.00141845	8.17e-05	0.0163093
16	34043765	intron	ENSSSCG00000016898	-0.00177934	0.000358954	0.0418848
16	34339025	intron	GPX8	-0.00131112	0.000348281	0.0411488
16	34339114	intron	GPX8	-0.00158373	2.07e-06	0.00128743
16	34339159	intron	GPX8	-0.00140832	7.82e-05	0.0159015
16	34339872	intron	GPX8	-0.00179201	0.000189088	0.0276083
16	34342825	intergenic		-0.00285187	3.32e-07	0.000341568
16	34342827	intergenic		-0.00202835	2.35e-05	0.00709739
16	39731925	intron	ERCC8	-0.00125755	0.000222276	0.0305342
16	39961910	intergenic		0.00113626	0.000471938	0.0498254
16	41098375	3_prime_UTR	KIF2A	0.000532051	2.7e-05	0.00774928
16	44170825	intron	TRAPPC13	0.00114988	0.000347179	0.0411332
16	44594676	intron	SREK1	-0.00209167	0.000162657	0.0250115
16	47436882	3_prime_UTR	CDK7	-0.00209989	0.000309145	0.0380623
16	47438373	intergenic		-0.00248713	2.48e-05	0.00728436
16	47438474	intergenic		-0.00220486	4.16e-07	0.000403484
16	47438533	intergenic		-0.00145277	3.64e-05	0.00954717
16	47684471	intron	ENSSSCG00000028786	-0.0011704	1.12e-06	0.000844025
16	47684494	intron	ENSSSCG00000028786	-0.00138849	6.5e-07	0.000565497
16	47684966	intron	ENSSSCG00000028786	-0.00172698	1.76e-05	0.00582544
16	47684974	intron	ENSSSCG00000028786	-0.00119066	0.000250301	0.0332808
16	49116709	intron	TNPO1	-0.000654442	0.000312041	0.0383076
16	49127193	intron	TNPO1	0.00051649	0.000131045	0.0218862
16	64495954	intron	EBF1	0.00150281	0.000259949	0.0340565
16	71821285	intergenic		-0.00149737	5.29e-05	0.0123713
16	71897261	intron	ANXA6	-0.00206401	5.16e-05	0.0122438
16	72792247	intergenic		-0.00147886	5.08e-05	0.0121621
17	1487889	intron	DLC1	0.000845054	0.000354307	0.0415426
17	5704983	intergenic		-0.000978361	8.85e-05	0.017025
17	5704984	intergenic		-0.0010732	6.09e-05	0.0135679
17	11782093	intron	RNF170	-0.00278791	5.19e-05	0.012284
17	11782339	intron	RNF170	-0.0024234	7.38e-06	0.00317105
17	13850633	3_prime_UTR	SLC23A2	-0.00275618	2.91e-09	1.05e-05
17	13850634	3_prime_UTR	SLC23A2	-0.00231866	5.68e-08	9.17e-05
17	13850783	3_prime_UTR	SLC23A2	-0.00269441	4.62e-08	8.08e-05
17	16833040	3_prime_UTR	TMX4	-0.00113103	4.03e-05	0.0102772
17	16833045	3_prime_UTR	TMX4	-0.00216784	8.61e-07	0.000693833
17	16833051	3_prime_UTR	TMX4	-0.00207164	7.49e-08	0.000109589
17	16833055	3_prime_UTR	TMX4	-0.00185752	6.39e-08	0.000102232
17	16833563	3_prime_UTR	TMX4	-0.00104325	3.59e-05	0.00945168
17	16833564	3_prime_UTR	TMX4	-0.00215771	3.58e-09	1.24e-05
17	16833813	3_prime_UTR	TMX4	0.00093017	0.000151735	0.0240424
17	22502728	intron	NDUFAF5	-0.00212788	3.1e-05	0.00853278
17	26370654	intron	ENSSSCG00000007088	-0.001595	7.44e-05	0.0154131
17	26723816	intron	POLR3F	-0.00317553	4e-06	0.00203313
17	26723817	intron	POLR3F	-0.00224256	4.55e-05	0.0111699
17	26726175	intron	POLR3F	0.0010787	9.26e-07	0.000730523
17	26728927	intron	POLR3F	-0.00218268	0.000276818	0.0352856
17	28085351	3_prime_UTR	NAA20	-0.00288493	2.13e-06	0.001308
17	28085352	3_prime_UTR	NAA20	-0.00243495	0.000120474	0.0207318
17	31079654	3_prime_UTR	ENSSSCG00000034913	-0.00136683	0.000102215	0.0186673
17	31954720	3_prime_UTR	HSPA12B	0.00157901	2.08e-05	0.00645745
17	33406518	intron	STK35	0.00130249	1.13e-05	0.00426512
17	36877414	intergenic		-0.00186634	8.95e-05	0.0171614
17	37454084	intron	RALY	-0.00281959	0.000117424	0.0204197
17	37504757	intron	RALY	0.000944014	3.48e-05	0.00922605
17	37888557	intron	ITCH	-0.00144145	0.000363594	0.0421364
17	38825603	intron	CEP250	-0.00352813	6.42e-05	0.0140419
17	39046898	intron	RBM39	-0.000626947	1.21e-05	0.00444217
17	40078929	intron	SOGA1	-0.0032942	1e-05	0.00395149
17	40625064	intron	ENSSSCG00000037248	-0.000844211	1.06e-09	4.73e-06
17	40625094	intron	ENSSSCG00000037248	-0.000865431	1.51e-10	1.11e-06
17	40625103	intron	ENSSSCG00000037248	-0.00151059	3.83e-13	7.22e-09
17	44257181	intron	CHD6	-0.00192233	0.000417931	0.0460598
17	46276512	intron	MYBL2	-0.00285533	0.000112251	0.0198664
17	46281169	intron	MYBL2	-0.00432798	9.46e-05	0.0177989
17	50813491	intron	STAU1	-0.00125195	1.43e-05	0.00500883
17	51637607	intron	UBE2V1	-0.000592127	0.000310893	0.0381943
17	52340409	intron	ADNP	-0.00228503	0.000157111	0.02459
17	54184191	intron	ENSSSCG00000040839	0.000697526	0.000265331	0.0344652
17	58438695	intron	ENSSSCG00000007512	-0.00227741	8.11e-05	0.0162099
18	5301317	intron	GALNT11	-0.00193887	0.000195559	0.0281397
18	5307485	intron	GALNT11	-0.00135557	0.00016634	0.025397
18	6145566	intron	FASTK	-0.00068273	8.11e-07	0.0006648
18	6145573	intron	FASTK	-0.00307656	1.62e-15	9.18e-11
18	6145626	intron	FASTK	-0.00153303	3.21e-10	1.99e-06
18	6145767	3_prime_UTR	SLC4A2	-0.00267835	2.51e-15	1.06e-10
18	6145779	3_prime_UTR	SLC4A2	-0.00196147	1.79e-11	2.54e-07
18	10569618	intron	ZC3HAV1	0.00135932	4.47e-06	0.00219208
18	14260751	intergenic		-0.00113495	0.000406208	0.0452957
18	15100085	intergenic		-0.00248051	0.000179903	0.0266573
18	17492288	3_prime_UTR	PODXL	0.00120314	2.44e-05	0.00725936
18	18845018	intron	UBE2H	0.000426707	0.000170314	0.025685
18	19847099	intron	CALU	-0.000902371	2.12e-05	0.00655468
18	29309641	intergenic		0.00075639	0.000285074	0.0360671
18	29665315	intron	CAV1	0.000405796	0.000219282	0.0302469
18	29676822	intron	CAV1	0.000793431	7.91e-06	0.00335617
18	31088988	intron	MDFIC	0.00126297	1.87e-05	0.00608235
18	33217127	intron	IFRD1	-0.00225998	2.17e-06	0.0013171
18	48534998	intron	HUS1	-0.00260142	6.88e-06	0.00302354
18	48537328	3_prime_UTR	HUS1	0.0010719	0.000330725	0.039835
18	50711693	intron	DDX56	0.00111587	0.000455402	0.048747
18	54425770	intron	CDK13	0.000629907	4.68e-05	0.0114185
18	54429632	missense	CDK13	-0.00192236	6.68e-08	0.000104839
18	55553761	intron	ENSSSCG00000031870	0.000944464	0.000389131	0.0441904
AEMK02000328.1	315722	intergenic		-0.00239605	3.44e-05	0.00919986
AEMK02000328.1	325203	intergenic		-0.00208295	0.000386463	0.0439835
AEMK02000328.1	513561	intergenic		-0.00127424	1.92e-05	0.00620998
AEMK02000328.1	513941	intergenic		0.000524985	0.000214721	0.0298604
AEMK02000328.1	531052	intron	LSS	-0.00172001	0.000346334	0.0410806
AEMK02000361.1	1981828	intron	MCM5	-0.00382181	7.45e-05	0.0154131
AEMK02000423.1	11533	intron	TNKS1BP1	-0.00202643	0.000131063	0.0218862
AEMK02000423.1	11556	intron	TNKS1BP1	-0.00334388	7.87e-06	0.00335184
AEMK02000452.1	46017	non_coding_exon	ENSSSCG00000021878	-0.0061821	4.77e-08	8.22e-05
AEMK02000452.1	1904514	intron	ENSSSCG00000034709	-0.00224109	4.07e-06	0.00205473
AEMK02000452.1	2208720	intron	ENSSSCG00000002547	-0.00061261	8.05e-05	0.0161377
AEMK02000452.1	2216728	intron	ENSSSCG00000002547	-0.00175522	0.000124828	0.0211361
AEMK02000452.1	3329693	intron	BRF1	-0.00181704	7.01e-07	0.000597411
AEMK02000452.1	3329699	intron	BRF1	-0.00157148	1.18e-05	0.00437027
AEMK02000452.1	3329726	intron	BRF1	-0.00199278	1.09e-05	0.00416031
AEMK02000452.1	3330768	intron	BRF1	-0.00191957	1.15e-06	0.000849621
AEMK02000452.1	3330770	intron	BRF1	-0.00109045	9.75e-05	0.01818
AEMK02000452.1	3330774	intron	BRF1	-0.000550497	0.000238889	0.0321668
AEMK02000452.1	3330818	intron	BRF1	-0.000856561	0.000156701	0.0245757
AEMK02000452.1	3443942	intron	TEX22	-0.001417	0.000176553	0.0263681
AEMK02000452.1	3443950	intron	TEX22	-0.00176657	0.000213029	0.0297471
AEMK02000452.1	3444025	intron	TEX22	-0.00257827	4.46e-05	0.0110574
AEMK02000452.1	3444343	intron	TEX22	-0.00252228	4.65e-06	0.00225813
AEMK02000452.1	3444714	intron	TEX22	-0.0023381	0.000229835	0.0312953
AEMK02000569.1	807701	intron	ASMTL	-0.00147004	0.000278799	0.0354317
AEMK02000569.1	807709	intron	ASMTL	-0.0035521	1.07e-08	2.83e-05
AEMK02000602.1	117464	5_prime_UTR	SNRPN	-0.00199915	0.00044372	0.0479198
AEMK02000602.1	117569	5_prime_UTR	SNRPN	-0.00199144	8.39e-06	0.00348486
AEMK02000602.1	117572	5_prime_UTR	SNRPN	-0.00280911	1.31e-06	0.000943358
AEMK02000602.1	118488	5_prime_UTR	SNRPN	-0.0032737	7.26e-09	2.2e-05
AEMK02000602.1	118496	5_prime_UTR	SNRPN	-0.00297652	2.14e-06	0.00130846
AEMK02000602.1	118537	5_prime_UTR	SNRPN	-0.00165325	0.000443065	0.0478795
AEMK02000602.1	118545	5_prime_UTR	SNRPN	-0.00314267	1.94e-07	0.00023817
AEMK02000602.1	118615	5_prime_UTR	SNRPN	-0.00252708	6.69e-07	0.000576119
X	61116	intron	GYG2	-0.00140778	0.000319175	0.038902
X	61141	intron	GYG2	-0.00428818	7.76e-09	2.31e-05
X	62478	intron	GYG2	-0.00193542	3.66e-07	0.000369111
X	12342646	intron	ENSSSCG00000030283	-0.00267634	3.9e-06	0.00200708
X	27974837	intron	DMD	0.00096864	6.28e-05	0.0139
X	42083159	intron	ARAF	-0.00226566	0.000374403	0.0428621
X	42366047	intergenic		-0.00249287	1.06e-05	0.00410712
X	42366082	intergenic		-0.00225056	0.000326592	0.0395221
X	42366577	intergenic		-0.00240775	0.000255402	0.0336427
X	49176250	intergenic		0.00222717	3.76e-05	0.00973512
X	57304478	intron	NONO	-0.00143724	0.000230435	0.0313169
X	57305388	intron	NONO	-0.00242729	1.17e-05	0.00437027
X	57305389	intron	NONO	-0.00262692	1.58e-06	0.00107266
X	57317778	intron	ITGB1BP2	-0.000748008	8.12e-06	0.00340345
X	57318877	intron	ITGB1BP2	-0.000829651	4.92e-05	0.0118535
X	59493835	intergenic		0.00119836	0.000128643	0.021674
X	60453729	intron	ZDHHC15	0.000897819	1.45e-05	0.00506605
X	61749879	intron	ATRX	0.000729148	4.52e-05	0.0111699
X	62200616	intron	PGK1	0.000952756	9.05e-08	0.000129042
X	62200641	intron	PGK1	0.000863126	7.32e-11	7.3e-07
X	62200643	intron	PGK1	0.000483345	2.72e-05	0.00776424
X	62200962	intron	PGK1	0.000746341	3.85e-05	0.00989185
X	82827614	intergenic		-0.00206352	6.55e-05	0.0141857
X	86651299	intron	NRK	-0.0028139	0.00021147	0.0296269
X	87393429	intron	MORC4	-0.00241607	6.71e-05	0.0144551
X	94945833	intron	PLS3	-0.000999597	0.000160719	0.0249598
X	97022510	intron	WDR44	-0.00227462	8.72e-05	0.0169388
X	98254446	intergenic		0.00101504	0.000141358	0.0229501
X	98583253	3_prime_UTR	LAMP2	0.000441752	4.73e-05	0.0114871
X	98585957	3_prime_UTR	LAMP2	0.00144246	2.52e-05	0.00733796
X	101521901	intron	STAG2	-0.00156068	8.33e-05	0.0164991
X	101565129	intron	STAG2	-0.00273568	2.63e-05	0.00762773
X	110947163	3_prime_UTR	ZNF449	0.000893482	2.19e-05	0.00671744
